# Supplementary material for: Hemipiperazinediium bis­(pyridine-2,6-dicarboxyl­ato-κ3 O,N,O′)gallate(III) pyridine-2,6-dicarboxylic acid dihydrate
Source: Acta Crystallogr Sect E Struct Rep Online. 2008 Sep 20;64(Pt 10):m1298–9. doi: 10.1107/S1600536808029140 (PMC2959419; doi:10.1107/S1600536808029140)
Supplement: Supplementary file 1 [file e-64-m1298-sup1.cif]

##############################################################################
###                                                                        ###
###        Electronic paper (Acta Crystallographica Section E)             ###
###                                                                        ###
##############################################################################
#                                                                            #
# This CIF contains the data in a paper accepted for publication in Acta     #
# Crystallographica Section E. It conforms to the requirements of Notes      #
# for Authors for Section E, and has been peer reviewed under the auspices   #
# of the IUCr Commission on Journals.                                        #
#                                                                            #
# Full details of the Crystallographic Information File format               #
# are given in the paper "The Crystallographic Information File (CIF):       #
# a New Standard Archive File for Crystallography" by S. R. Hall, F. H.      #
# Allen and I. D. Brown [Acta Cryst. (1991), A47, 655-685].                  #
#                                                                            #
# The current version of the core CIF dictionary is obtainable from          #
# ftp://ftp.iucr.org/pub/cif_core.dic. The current version number is 2.4.    #
#                                                                            #
# Software is freely available for graphical display of the structure(s) in  #
# this CIF.  For information consult the CIF home page http://www.iucr.org/  #
# cif/home.html                                                              #
#                                                                            #
# This file may be used for bona fide research purposes within the           #
# scientific community so long as proper attribution is given to the journal # 
# article from which it was obtained.                                        #
#                                                                            #
##############################################################################
                                             
data_I
_audit_creation_method     SHELXL97
_chemical_name_systematic
;
Hemipiperazinediium
bis(pyridine-2,6-dicarboxylato-\k^3^<i>O</i>,<i>N</i>,<i>O</i>')gallate(III)
pyridine-2,6-dicarboxylic acid dihydrate
;
_chemical_name_common     ?
_chemical_formula_moiety
                       '0.5C4 H12 N2 2+ , C14 H6 Ga N2 O8 -, C7 H5 N O4 , 2H2 O'
_chemical_formula_sum     'C23 H21 Ga N4 O14'
_chemical_formula_iupac
                          '(C4 H12 N2)0.5 [Ga (C7 H3 N O4)2], C7 H5 N O4, 2H2 O'
_chemical_formula_weight     647.16
_chemical_melting_point     ?
_symmetry_cell_setting     triclinic
_symmetry_space_group_name_H-M     'P -1'
_symmetry_space_group_name_Hall     '-P 1'
loop_
    _symmetry_equiv_pos_as_xyz
    'x, y, z'
    '-x, -y, -z'
_cell_length_a     8.6434(4)
_cell_length_b     11.8582(5)
_cell_length_c     13.7907(6)
_cell_angle_alpha     65.7151(10)
_cell_angle_beta     80.0391(10)
_cell_angle_gamma     86.9150(11)
_cell_volume     1268.74(10)
_cell_formula_units_Z     2
_cell_measurement_reflns_used     6643
_cell_measurement_theta_min     2.39
_cell_measurement_theta_max     29.92
_cell_measurement_temperature     120(2)
_exptl_crystal_description     prism
_exptl_crystal_colour     colourless
_exptl_crystal_size_max     0.25
_exptl_crystal_size_mid     0.20
_exptl_crystal_size_min     0.18
_exptl_crystal_density_diffrn     1.694
_exptl_crystal_density_meas     ?
_exptl_crystal_density_method     'not measured'
_exptl_crystal_F_000     660
_exptl_absorpt_coefficient_mu     1.168
_exptl_absorpt_correction_type     multi-scan
_exptl_absorpt_process_details     '(SADABS; Sheldrick, 1998a)'
_exptl_absorpt_correction_T_min     0.749
_exptl_absorpt_correction_T_max     0.807
_exptl_special_details
;
;
_diffrn_ambient_temperature     120(2)
_diffrn_radiation_type     MoK\a
_diffrn_radiation_wavelength     0.71073
_diffrn_radiation_source     'fine-focus sealed tube'
_diffrn_radiation_monochromator     graphite
_diffrn_measurement_device_type     'Bruker SMART 1000 CCD area-detector'
_diffrn_measurement_method     '\f and \w scans'
_diffrn_detector_area_resol_mean     ?
_diffrn_reflns_number     13018
_diffrn_reflns_av_R_equivalents     0.0244
_diffrn_reflns_av_sigmaI/netI     0.0333
_diffrn_reflns_theta_min     1.64
_diffrn_reflns_theta_max     28.00
_diffrn_reflns_theta_full     28.00
_diffrn_measured_fraction_theta_max     0.989
_diffrn_measured_fraction_theta_full     0.989
_diffrn_reflns_limit_h_min     -11
_diffrn_reflns_limit_h_max     11
_diffrn_reflns_limit_k_min     -15
_diffrn_reflns_limit_k_max     15
_diffrn_reflns_limit_l_min     -18
_diffrn_reflns_limit_l_max     18
_diffrn_standards_number     ?
_diffrn_standards_interval_count     ?
_diffrn_standards_interval_time     ?
_diffrn_standards_decay_%     ?
_refine_special_details
;
Refinement of <i>F</i>^2^ against ALL reflections. The weighted <i>R</i>-factor
<i>wR</i> and goodness of fit <i>S</i> are based on <i>F</i>^2^, conventional
<i>R</i>-factors <i>R</i> are based on <i>F</i>, with <i>F</i> set to zero for
negative <i>F</i>^2^. The threshold expression of <i>F</i>^2^ >
\s(<i>F</i>^2^) is used only for calculating <i>R</i>-factors(gt) <i>etc</i>.
and is not relevant to the choice of reflections for refinement.
<i>R</i>-factors based on <i>F</i>^2^ are statistically about twice as large
as those based on <i>F</i>, and <i>R</i>- factors based on ALL data will be
even larger.
;
_reflns_number_total     6067
_reflns_number_gt     5263
_reflns_threshold_expression     I>2\s(I)
_refine_ls_structure_factor_coef     Fsqd
_refine_ls_matrix_type     full
_refine_ls_R_factor_all     0.0467
_refine_ls_R_factor_gt     0.0391
_refine_ls_wR_factor_gt     0.0921
_refine_ls_wR_factor_ref     0.0985
_refine_ls_goodness_of_fit_ref     1.004
_refine_ls_restrained_S_all     1.004
_refine_ls_number_reflns     6067
_refine_ls_number_parameters     382
_refine_ls_number_restraints     0
_refine_ls_hydrogen_treatment     constr
_refine_ls_weighting_scheme     calc
_refine_ls_weighting_details
       'calc w = 1/[\s^2^(Fo^2^)+(0.0430P)^2^+2.1200P] where P=(Fo^2^+2Fc^2^)/3'
_atom_sites_solution_hydrogens     mixed
_atom_sites_solution_primary     direct
_atom_sites_solution_secondary     difmap
_refine_ls_shift/su_max     0.001
_refine_ls_shift/su_mean     0.000
_refine_diff_density_max     0.862
_refine_diff_density_min     -0.844
_refine_ls_extinction_method     none
_refine_ls_extinction_coef     ?
loop_
    _atom_type_symbol
    _atom_type_description
    _atom_type_scat_dispersion_real
    _atom_type_scat_dispersion_imag
    _atom_type_scat_source
    'C' 'C' 0.0033 0.0016
                         'International Tables Vol C Tables 4.2.6.8 and 6.1.1.4'
    'H' 'H' 0.0000 0.0000
                         'International Tables Vol C Tables 4.2.6.8 and 6.1.1.4'
    'N' 'N' 0.0061 0.0033
                         'International Tables Vol C Tables 4.2.6.8 and 6.1.1.4'
    'O' 'O' 0.0106 0.0060
                         'International Tables Vol C Tables 4.2.6.8 and 6.1.1.4'
    'Ga' 'Ga' 0.2307 1.6083
                         'International Tables Vol C Tables 4.2.6.8 and 6.1.1.4'
_computing_data_collection     'SMART (Bruker, 1998)'
_computing_cell_refinement     'SAINT-Plus (Bruker, 1998)'
_computing_data_reduction     'SAINT-Plus(Bruker, 1998)'
_computing_structure_solution     'SHELXTL (Sheldrick, 2008)'
_computing_structure_refinement     'SHELXTL (Sheldrick, 2008)'
_computing_molecular_graphics     'SHELXTL (Sheldrick, 2008)'
_computing_publication_material     'SHELXTL (Sheldrick, 2008)'
loop_
    _atom_site_type_symbol
    _atom_site_label
    _atom_site_fract_x
    _atom_site_fract_y
    _atom_site_fract_z
    _atom_site_U_iso_or_equiv
    _atom_site_adp_type
    _atom_site_calc_flag
    _atom_site_refinement_flags
    _atom_site_occupancy
    _atom_site_disorder_assembly
    _atom_site_disorder_group
    Ga Ga1 0.69834(3) 0.81449(2) 0.236980(18) 0.01489(8) Uani d . 1 . .
    O O1 0.49972(19) 0.87108(15) 0.30323(13) 0.0197(3) Uani d . 1 . .
    O O2 0.3151(2) 0.80985(17) 0.45133(15) 0.0282(4) Uani d . 1 . .
    O O3 0.89040(18) 0.71384(14) 0.22836(12) 0.0172(3) Uani d . 1 . .
    O O4 1.00566(19) 0.53668(15) 0.31985(13) 0.0221(3) Uani d . 1 . .
    O O5 0.82240(19) 0.95577(14) 0.22476(13) 0.0196(3) Uani d . 1 . .
    O O6 0.9372(2) 1.13613(15) 0.10526(14) 0.0247(4) Uani d . 1 . .
    O O7 0.56973(18) 0.71043(14) 0.19088(12) 0.0175(3) Uani d . 1 . .
    O O8 0.49004(19) 0.70052(14) 0.04916(13) 0.0197(3) Uani d . 1 . .
    N N1 0.6764(2) 0.69072(16) 0.38696(14) 0.0149(3) Uani d . 1 . .
    N N2 0.7106(2) 0.91756(16) 0.08145(14) 0.0136(3) Uani d . 1 . .
    C C1 0.5515(3) 0.6960(2) 0.45659(17) 0.0167(4) Uani d . 1 . .
    C C2 0.5309(3) 0.6093(2) 0.56250(18) 0.0210(4) Uani d . 1 . .
    H H2A 0.4444 0.6131 0.6139 0.025 Uiso calc R 1 . .
    C C3 0.6416(3) 0.5158(2) 0.59122(18) 0.0219(5) Uani d . 1 . .
    H H3A 0.6310 0.4555 0.6635 0.026 Uiso calc R 1 . .
    C C4 0.7666(3) 0.5101(2) 0.51542(17) 0.0192(4) Uani d . 1 . .
    H H4A 0.8400 0.4452 0.5342 0.023 Uiso calc R 1 . .
    C C5 0.7816(3) 0.60203(19) 0.41114(17) 0.0156(4) Uani d . 1 . .
    C C6 0.4444(3) 0.8002(2) 0.40167(18) 0.0191(4) Uani d . 1 . .
    C C7 0.9052(3) 0.6166(2) 0.31338(17) 0.0166(4) Uani d . 1 . .
    C C8 0.7917(2) 1.02317(19) 0.04205(17) 0.0153(4) Uani d . 1 . .
    C C9 0.8099(3) 1.0982(2) -0.06768(18) 0.0186(4) Uani d . 1 . .
    H H9A 0.8670 1.1745 -0.0976 0.022 Uiso calc R 1 . .
    C C10 0.7412(3) 1.0574(2) -0.13246(18) 0.0203(4) Uani d . 1 . .
    H H10A 0.7516 1.1069 -0.2077 0.024 Uiso calc R 1 . .
    C C11 0.6578(3) 0.9454(2) -0.08861(17) 0.0174(4) Uani d . 1 . .
    H H11A 0.6120 0.9174 -0.1328 0.021 Uiso calc R 1 . .
    C C12 0.6438(2) 0.87575(19) 0.02216(17) 0.0147(4) Uani d . 1 . .
    C C13 0.8575(3) 1.0439(2) 0.12937(18) 0.0172(4) Uani d . 1 . .
    C C14 0.5601(2) 0.75183(19) 0.09115(17) 0.0151(4) Uani d . 1 . .
    O O9 0.58636(19) 0.23498(15) 0.14907(13) 0.0210(3) Uani d . 1 . .
    H H9O 0.5960 0.2683 0.0773 0.025 Uiso d R 1 . .
    O O10 0.6888(2) 0.25644(16) 0.27682(13) 0.0254(4) Uani d . 1 . .
    O O11 0.6148(2) 0.53088(15) -0.19160(13) 0.0217(3) Uani d . 1 . .
    H H11O 0.6047 0.4592 -0.1367 0.026 Uiso d R 1 . .
    O O12 0.7671(2) 0.69899(16) -0.25682(14) 0.0280(4) Uani d . 1 . .
    N N3 0.7038(2) 0.45536(16) 0.00267(14) 0.0157(3) Uani d . 1 . .
    C C15 0.7399(2) 0.4193(2) 0.10158(17) 0.0167(4) Uani d . 1 . .
    C C16 0.8334(3) 0.4892(2) 0.12957(18) 0.0195(4) Uani d . 1 . .
    H H16A 0.8564 0.4600 0.2007 0.023 Uiso calc R 1 . .
    C C17 0.8921(3) 0.6026(2) 0.05116(19) 0.0207(4) Uani d . 1 . .
    H H17A 0.9560 0.6529 0.0676 0.025 Uiso calc R 1 . .
    C C18 0.8560(3) 0.6413(2) -0.05174(19) 0.0192(4) Uani d . 1 . .
    H H18A 0.8950 0.7184 -0.1072 0.023 Uiso calc R 1 . .
    C C19 0.7612(2) 0.56477(19) -0.07202(17) 0.0158(4) Uani d . 1 . .
    C C20 0.6712(3) 0.2969(2) 0.18329(18) 0.0182(4) Uani d . 1 . .
    C C21 0.7167(3) 0.6045(2) -0.18171(18) 0.0191(4) Uani d . 1 . .
    N N4 0.1327(2) 0.08293(17) 0.44706(15) 0.0178(4) Uani d . 1 . .
    H H4B 0.0905 0.1566 0.4452 0.021 Uiso calc R 1 . .
    H H4C 0.2365 0.0977 0.4152 0.021 Uiso calc R 1 . .
    C C22 0.1227(3) -0.0079(2) 0.56174(17) 0.0183(4) Uani d . 1 . .
    H H22A 0.1770 0.0268 0.6012 0.022 Uiso calc R 1 . .
    H H22B 0.1760 -0.0849 0.5644 0.022 Uiso calc R 1 . .
    C C23 0.0474(3) 0.0373(2) 0.38454(17) 0.0193(4) Uani d . 1 . .
    H H23A 0.0981 -0.0380 0.3808 0.023 Uiso calc R 1 . .
    H H23B 0.0525 0.1012 0.3100 0.023 Uiso calc R 1 . .
    O O13 0.9874(2) 0.28616(16) 0.46782(16) 0.0303(4) Uani d . 1 . .
    H H13A 0.9995 0.3653 0.4063 0.045 Uiso d R 1 . .
    H H13B 0.8844 0.2583 0.4939 0.045 Uiso d R 1 . .
    O O14 0.4588(4) 0.0692(4) 0.3846(3) 0.0273(6) Uani d P 0.50 A 1
    H H14B 0.4838 0.0384 0.3297 0.041 Uiso d PR 0.50 A 1
    O O14' 0.4459(4) 0.0981(4) 0.4270(3) 0.0273(6) Uani d P 0.50 B 2
    H H14C 0.4715 0.0321 0.4851 0.041 Uiso d PR 0.50 B 2
    H H14A 0.5272 0.1322 0.3704 0.041 Uiso d R 1 . .
loop_
    _atom_site_aniso_label
    _atom_site_aniso_U_11
    _atom_site_aniso_U_22
    _atom_site_aniso_U_33
    _atom_site_aniso_U_12
    _atom_site_aniso_U_13
    _atom_site_aniso_U_23
    Ga1 0.01791(13) 0.01363(12) 0.01235(12) -0.00172(8) -0.00268(8) -0.00423(9)
    O1 0.0207(8) 0.0183(7) 0.0188(8) 0.0022(6) -0.0022(6) -0.0070(6)
    O2 0.0233(9) 0.0275(9) 0.0299(9) 0.0030(7) 0.0045(7) -0.0114(8)
    O3 0.0182(7) 0.0171(7) 0.0150(7) -0.0004(6) -0.0020(6) -0.0055(6)
    O4 0.0207(8) 0.0224(8) 0.0225(8) 0.0047(6) -0.0045(6) -0.0085(7)
    O5 0.0254(8) 0.0175(7) 0.0172(7) -0.0038(6) -0.0056(6) -0.0070(6)
    O6 0.0277(9) 0.0187(8) 0.0281(9) -0.0082(7) -0.0054(7) -0.0086(7)
    O7 0.0219(8) 0.0161(7) 0.0135(7) -0.0050(6) -0.0041(6) -0.0039(6)
    O8 0.0232(8) 0.0178(7) 0.0201(8) -0.0044(6) -0.0056(6) -0.0082(6)
    N1 0.0157(8) 0.0153(8) 0.0133(8) -0.0020(7) -0.0018(6) -0.0055(7)
    N2 0.0136(8) 0.0127(8) 0.0129(8) 0.0003(6) -0.0021(6) -0.0038(6)
    C1 0.0176(10) 0.0184(10) 0.0163(10) -0.0015(8) 0.0001(8) -0.0101(8)
    C2 0.0266(12) 0.0225(11) 0.0154(10) -0.0037(9) 0.0018(8) -0.0107(9)
    C3 0.0341(13) 0.0176(10) 0.0129(10) -0.0028(9) -0.0041(9) -0.0045(8)
    C4 0.0255(11) 0.0163(10) 0.0162(10) -0.0006(8) -0.0071(8) -0.0054(8)
    C5 0.0182(10) 0.0137(9) 0.0159(10) -0.0016(8) -0.0046(8) -0.0062(8)
    C6 0.0204(11) 0.0180(10) 0.0211(10) -0.0006(8) -0.0024(8) -0.0105(8)
    C7 0.0178(10) 0.0176(10) 0.0162(10) -0.0011(8) -0.0056(8) -0.0076(8)
    C8 0.0147(9) 0.0128(9) 0.0178(10) -0.0013(7) -0.0021(8) -0.0057(8)
    C9 0.0180(10) 0.0146(10) 0.0201(10) -0.0020(8) -0.0024(8) -0.0038(8)
    C10 0.0207(11) 0.0210(11) 0.0144(10) -0.0006(8) -0.0011(8) -0.0030(8)
    C11 0.0183(10) 0.0191(10) 0.0150(10) 0.0008(8) -0.0046(8) -0.0065(8)
    C12 0.0135(9) 0.0149(9) 0.0169(10) 0.0006(7) -0.0030(7) -0.0075(8)
    C13 0.0170(10) 0.0155(10) 0.0183(10) -0.0007(8) -0.0035(8) -0.0059(8)
    C14 0.0138(9) 0.0151(9) 0.0163(9) -0.0001(7) -0.0024(7) -0.0064(8)
    O9 0.0271(8) 0.0175(7) 0.0158(7) -0.0077(6) -0.0034(6) -0.0032(6)
    O10 0.0305(9) 0.0269(9) 0.0154(8) -0.0071(7) -0.0040(7) -0.0043(7)
    O11 0.0283(9) 0.0197(8) 0.0155(7) -0.0052(6) -0.0070(6) -0.0035(6)
    O12 0.0339(10) 0.0209(8) 0.0213(8) -0.0081(7) -0.0045(7) 0.0002(7)
    N3 0.0173(9) 0.0148(8) 0.0161(8) -0.0028(7) -0.0026(7) -0.0071(7)
    C15 0.0166(10) 0.0190(10) 0.0145(9) 0.0000(8) -0.0007(8) -0.0075(8)
    C16 0.0188(10) 0.0245(11) 0.0185(10) -0.0008(8) -0.0023(8) -0.0121(9)
    C17 0.0190(10) 0.0236(11) 0.0256(11) -0.0048(8) -0.0006(9) -0.0168(9)
    C18 0.0181(10) 0.0154(10) 0.0240(11) -0.0032(8) 0.0007(8) -0.0093(9)
    C19 0.0167(10) 0.0143(9) 0.0161(9) -0.0012(8) -0.0006(8) -0.0064(8)
    C20 0.0164(10) 0.0198(10) 0.0175(10) -0.0018(8) -0.0020(8) -0.0069(8)
    C21 0.0189(10) 0.0182(10) 0.0187(10) -0.0024(8) -0.0015(8) -0.0061(8)
    N4 0.0179(9) 0.0150(8) 0.0186(9) -0.0022(7) -0.0011(7) -0.0054(7)
    C22 0.0209(11) 0.0168(10) 0.0169(10) 0.0004(8) -0.0057(8) -0.0057(8)
    C23 0.0239(11) 0.0184(10) 0.0148(10) -0.0005(8) -0.0023(8) -0.0061(8)
    O13 0.0278(9) 0.0159(8) 0.0394(10) -0.0010(7) 0.0036(8) -0.0069(7)
    O14 0.0209(11) 0.0258(15) 0.0248(18) -0.0049(10) -0.0007(13) -0.0006(11)
    O14' 0.0209(11) 0.0258(15) 0.0248(18) -0.0049(10) -0.0007(13) -0.0006(11)
_geom_special_details
;
All e.s.d.'s (except the e.s.d. in the dihedral angle between two l.s. planes)
are estimated using the full covariance matrix. The cell e.s.d.'s are taken
into account individually in the estimation of e.s.d.'s in distances, angles
and torsion angles; correlations between e.s.d.'s in cell parameters are only
used when they are defined by crystal symmetry. An approximate (isotropic)
treatment of cell e.s.d.'s is used for estimating e.s.d.'s involving l.s.
planes.
;
loop_
    _geom_bond_atom_site_label_1
    _geom_bond_atom_site_label_2
    _geom_bond_site_symmetry_2
    _geom_bond_distance
    _geom_bond_publ_flag
    Ga1 N1 . 1.9660(18) ?
    Ga1 O5 . 1.9706(16) ?
    Ga1 N2 . 1.9709(17) ?
    Ga1 O3 . 2.0073(16) ?
    Ga1 O1 . 2.0175(16) ?
    Ga1 O7 . 2.0494(15) ?
    O1 C6 . 1.288(3) ?
    O2 C6 . 1.232(3) ?
    O3 C7 . 1.282(3) ?
    O4 C7 . 1.236(3) ?
    O5 C13 . 1.296(3) ?
    O6 C13 . 1.218(3) ?
    O7 C14 . 1.272(3) ?
    O8 C14 . 1.234(3) ?
    N1 C5 . 1.326(3) ?
    N1 C1 . 1.332(3) ?
    N2 C8 . 1.326(3) ?
    N2 C12 . 1.333(3) ?
    C1 C2 . 1.385(3) ?
    C1 C6 . 1.519(3) ?
    C2 C3 . 1.399(3) ?
    C2 H2A . 0.9500 ?
    C3 C4 . 1.387(3) ?
    C3 H3A . 0.9500 ?
    C4 C5 . 1.391(3) ?
    C4 H4A . 0.9500 ?
    C5 C7 . 1.523(3) ?
    C8 C9 . 1.390(3) ?
    C8 C13 . 1.526(3) ?
    C9 C10 . 1.398(3) ?
    C9 H9A . 0.9500 ?
    C10 C11 . 1.393(3) ?
    C10 H10A . 0.9500 ?
    C11 C12 . 1.393(3) ?
    C11 H11A . 0.9500 ?
    C12 C14 . 1.521(3) ?
    O9 C20 . 1.328(3) ?
    O9 H9O . 0.8922 ?
    O10 C20 . 1.212(3) ?
    O11 C21 . 1.334(3) ?
    O11 H11O . 0.8710 ?
    O12 C21 . 1.208(3) ?
    N3 C19 . 1.336(3) ?
    N3 C15 . 1.340(3) ?
    C15 C16 . 1.390(3) ?
    C15 C20 . 1.498(3) ?
    C16 C17 . 1.387(3) ?
    C16 H16A . 0.9500 ?
    C17 C18 . 1.387(3) ?
    C17 H17A . 0.9500 ?
    C18 C19 . 1.393(3) ?
    C18 H18A . 0.9500 ?
    C19 C21 . 1.501(3) ?
    N4 C23 . 1.492(3) ?
    N4 C22 . 1.493(3) ?
    N4 H4B . 0.9200 ?
    N4 H4C . 0.9200 ?
    C22 C23 2_556 1.516(3) ?
    C22 H22A . 0.9900 ?
    C22 H22B . 0.9900 ?
    C23 C22 2_556 1.516(3) ?
    C23 H23A . 0.9900 ?
    C23 H23B . 0.9900 ?
    O13 H13A . 0.9680 ?
    O13 H13B . 0.9241 ?
    O14 H14B . 0.9561 ?
    O14 H14A . 0.9136 ?
    O14' H14C . 0.9120 ?
    O14' H14A . 0.9201 ?
loop_
    _geom_contact_atom_site_label_1
    _geom_contact_atom_site_label_2
    _geom_contact_distance
    _geom_contact_site_symmetry_2
    _geom_contact_publ_flag
    Cg1 Cg1 3.5359(13) 2_765 n
    Cg2 Cg2 3.6550(14) 2_666 n
loop_
    _geom_angle_atom_site_label_1
    _geom_angle_atom_site_label_2
    _geom_angle_atom_site_label_3
    _geom_angle_site_symmetry_1
    _geom_angle_site_symmetry_3
    _geom_angle
    _geom_angle_publ_flag
    N1 Ga1 O5 . . 108.00(7) ?
    N1 Ga1 N2 . . 171.11(7) ?
    O5 Ga1 N2 . . 80.53(7) ?
    N1 Ga1 O3 . . 79.40(7) ?
    O5 Ga1 O3 . . 92.73(7) ?
    N2 Ga1 O3 . . 98.00(7) ?
    N1 Ga1 O1 . . 79.32(7) ?
    O5 Ga1 O1 . . 92.66(7) ?
    N2 Ga1 O1 . . 103.22(7) ?
    O3 Ga1 O1 . . 158.69(6) ?
    N1 Ga1 O7 . . 93.34(7) ?
    O5 Ga1 O7 . . 158.65(6) ?
    N2 Ga1 O7 . . 78.18(7) ?
    O3 Ga1 O7 . . 91.71(6) ?
    O1 Ga1 O7 . . 90.73(7) ?
    C6 O1 Ga1 . . 115.97(14) ?
    C7 O3 Ga1 . . 116.61(14) ?
    C13 O5 Ga1 . . 116.85(14) ?
    C14 O7 Ga1 . . 116.91(13) ?
    C5 N1 C1 . . 123.75(19) ?
    C5 N1 Ga1 . . 117.85(14) ?
    C1 N1 Ga1 . . 118.25(15) ?
    C8 N2 C12 . . 124.25(18) ?
    C8 N2 Ga1 . . 116.74(14) ?
    C12 N2 Ga1 . . 118.95(14) ?
    N1 C1 C2 . . 119.9(2) ?
    N1 C1 C6 . . 111.16(18) ?
    C2 C1 C6 . . 128.9(2) ?
    C1 C2 C3 . . 117.7(2) ?
    C1 C2 H2A . . 121.1 ?
    C3 C2 H2A . . 121.1 ?
    C4 C3 C2 . . 120.8(2) ?
    C4 C3 H3A . . 119.6 ?
    C2 C3 H3A . . 119.6 ?
    C3 C4 C5 . . 118.2(2) ?
    C3 C4 H4A . . 120.9 ?
    C5 C4 H4A . . 120.9 ?
    N1 C5 C4 . . 119.5(2) ?
    N1 C5 C7 . . 111.65(18) ?
    C4 C5 C7 . . 128.8(2) ?
    O2 C6 O1 . . 125.6(2) ?
    O2 C6 C1 . . 119.7(2) ?
    O1 C6 C1 . . 114.70(19) ?
    O4 C7 O3 . . 125.8(2) ?
    O4 C7 C5 . . 120.05(19) ?
    O3 C7 C5 . . 114.15(18) ?
    N2 C8 C9 . . 119.8(2) ?
    N2 C8 C13 . . 111.98(18) ?
    C9 C8 C13 . . 128.25(19) ?
    C8 C9 C10 . . 117.6(2) ?
    C8 C9 H9A . . 121.2 ?
    C10 C9 H9A . . 121.2 ?
    C11 C10 C9 . . 121.2(2) ?
    C11 C10 H10A . . 119.4 ?
    C9 C10 H10A . . 119.4 ?
    C12 C11 C10 . . 117.8(2) ?
    C12 C11 H11A . . 121.1 ?
    C10 C11 H11A . . 121.1 ?
    N2 C12 C11 . . 119.35(19) ?
    N2 C12 C14 . . 111.43(18) ?
    C11 C12 C14 . . 129.22(19) ?
    O6 C13 O5 . . 126.4(2) ?
    O6 C13 C8 . . 119.7(2) ?
    O5 C13 C8 . . 113.88(18) ?
    O8 C14 O7 . . 125.60(19) ?
    O8 C14 C12 . . 119.95(19) ?
    O7 C14 C12 . . 114.45(18) ?
    C20 O9 H9O . . 111.7 ?
    C21 O11 H11O . . 111.4 ?
    C19 N3 C15 . . 117.42(18) ?
    N3 C15 C16 . . 123.5(2) ?
    N3 C15 C20 . . 115.68(19) ?
    C16 C15 C20 . . 120.8(2) ?
    C17 C16 C15 . . 118.4(2) ?
    C17 C16 H16A . . 120.8 ?
    C15 C16 H16A . . 120.8 ?
    C16 C17 C18 . . 118.9(2) ?
    C16 C17 H17A . . 120.6 ?
    C18 C17 H17A . . 120.6 ?
    C17 C18 C19 . . 118.6(2) ?
    C17 C18 H18A . . 120.7 ?
    C19 C18 H18A . . 120.7 ?
    N3 C19 C18 . . 123.2(2) ?
    N3 C19 C21 . . 116.56(19) ?
    C18 C19 C21 . . 120.18(19) ?
    O10 C20 O9 . . 120.9(2) ?
    O10 C20 C15 . . 122.2(2) ?
    O9 C20 C15 . . 116.82(19) ?
    O12 C21 O11 . . 121.3(2) ?
    O12 C21 C19 . . 122.4(2) ?
    O11 C21 C19 . . 116.24(19) ?
    C23 N4 C22 . . 111.88(16) ?
    C23 N4 H4B . . 109.2 ?
    C22 N4 H4B . . 109.2 ?
    C23 N4 H4C . . 109.2 ?
    C22 N4 H4C . . 109.2 ?
    H4B N4 H4C . . 107.9 ?
    N4 C22 C23 . 2_556 110.48(17) ?
    N4 C22 H22A . . 109.6 ?
    C23 C22 H22A 2_556 . 109.6 ?
    N4 C22 H22B . . 109.6 ?
    C23 C22 H22B 2_556 . 109.6 ?
    H22A C22 H22B . . 108.1 ?
    N4 C23 C22 . 2_556 109.99(18) ?
    N4 C23 H23A . . 109.7 ?
    C22 C23 H23A 2_556 . 109.7 ?
    N4 C23 H23B . . 109.7 ?
    C22 C23 H23B 2_556 . 109.7 ?
    H23A C23 H23B . . 108.2 ?
    H13A O13 H13B . . 114.1 ?
    H14B O14 H14C . . 137.1 ?
    H14B O14 H14A . . 109.3 ?
    H14C O14 H14A . . 87.3 ?
    H14C O14' H14A . . 115.4 ?
loop_
    _geom_torsion_atom_site_label_1
    _geom_torsion_atom_site_label_2
    _geom_torsion_atom_site_label_3
    _geom_torsion_atom_site_label_4
    _geom_torsion_site_symmetry_1
    _geom_torsion_site_symmetry_2
    _geom_torsion_site_symmetry_3
    _geom_torsion_site_symmetry_4
    _geom_torsion
    _geom_torsion_publ_flag
    N1 Ga1 O1 C6 . . . . -6.27(15) ?
    O5 Ga1 O1 C6 . . . . -114.09(16) ?
    N2 Ga1 O1 C6 . . . . 165.03(15) ?
    O3 Ga1 O1 C6 . . . . -9.6(3) ?
    O7 Ga1 O1 C6 . . . . 87.00(16) ?
    N1 Ga1 O3 C7 . . . . 5.46(15) ?
    O5 Ga1 O3 C7 . . . . 113.27(15) ?
    N2 Ga1 O3 C7 . . . . -165.92(15) ?
    O1 Ga1 O3 C7 . . . . 8.8(3) ?
    O7 Ga1 O3 C7 . . . . -87.62(15) ?
    N1 Ga1 O5 C13 . . . . 175.84(15) ?
    N2 Ga1 O5 C13 . . . . -1.56(16) ?
    O3 Ga1 O5 C13 . . . . 96.10(16) ?
    O1 Ga1 O5 C13 . . . . -104.53(16) ?
    O7 Ga1 O5 C13 . . . . -5.7(3) ?
    N1 Ga1 O7 C14 . . . . -174.98(16) ?
    O5 Ga1 O7 C14 . . . . 6.5(3) ?
    N2 Ga1 O7 C14 . . . . 2.31(15) ?
    O3 Ga1 O7 C14 . . . . -95.50(15) ?
    O1 Ga1 O7 C14 . . . . 105.67(15) ?
    O5 Ga1 N1 C5 . . . . -92.75(16) ?
    O3 Ga1 N1 C5 . . . . -3.32(15) ?
    O1 Ga1 N1 C5 . . . . 177.91(16) ?
    O7 Ga1 N1 C5 . . . . 87.80(16) ?
    O5 Ga1 N1 C1 . . . . 91.47(16) ?
    O3 Ga1 N1 C1 . . . . -179.09(17) ?
    O1 Ga1 N1 C1 . . . . 2.14(15) ?
    O7 Ga1 N1 C1 . . . . -87.97(16) ?
    O5 Ga1 N2 C8 . . . . 1.50(15) ?
    O3 Ga1 N2 C8 . . . . -89.95(16) ?
    O1 Ga1 N2 C8 . . . . 92.02(16) ?
    O7 Ga1 N2 C8 . . . . 179.97(16) ?
    O5 Ga1 N2 C12 . . . . 178.85(16) ?
    O3 Ga1 N2 C12 . . . . 87.40(16) ?
    O1 Ga1 N2 C12 . . . . -90.63(16) ?
    O7 Ga1 N2 C12 . . . . -2.69(15) ?
    C5 N1 C1 C2 . . . . 3.5(3) ?
    Ga1 N1 C1 C2 . . . . 179.03(16) ?
    C5 N1 C1 C6 . . . . -173.91(19) ?
    Ga1 N1 C1 C6 . . . . 1.6(2) ?
    N1 C1 C2 C3 . . . . -2.1(3) ?
    C6 C1 C2 C3 . . . . 174.9(2) ?
    C1 C2 C3 C4 . . . . -0.7(3) ?
    C2 C3 C4 C5 . . . . 2.1(3) ?
    C1 N1 C5 C4 . . . . -2.1(3) ?
    Ga1 N1 C5 C4 . . . . -177.58(15) ?
    C1 N1 C5 C7 . . . . 176.57(19) ?
    Ga1 N1 C5 C7 . . . . 1.0(2) ?
    C3 C4 C5 N1 . . . . -0.8(3) ?
    C3 C4 C5 C7 . . . . -179.1(2) ?
    Ga1 O1 C6 O2 . . . . -170.02(19) ?
    Ga1 O1 C6 C1 . . . . 8.8(2) ?
    N1 C1 C6 O2 . . . . 172.1(2) ?
    C2 C1 C6 O2 . . . . -5.1(4) ?
    N1 C1 C6 O1 . . . . -6.8(3) ?
    C2 C1 C6 O1 . . . . 176.0(2) ?
    Ga1 O3 C7 O4 . . . . 171.78(17) ?
    Ga1 O3 C7 C5 . . . . -6.4(2) ?
    N1 C5 C7 O4 . . . . -174.74(19) ?
    C4 C5 C7 O4 . . . . 3.7(3) ?
    N1 C5 C7 O3 . . . . 3.5(3) ?
    C4 C5 C7 O3 . . . . -178.0(2) ?
    C12 N2 C8 C9 . . . . 0.5(3) ?
    Ga1 N2 C8 C9 . . . . 177.69(16) ?
    C12 N2 C8 C13 . . . . -178.39(18) ?
    Ga1 N2 C8 C13 . . . . -1.2(2) ?
    N2 C8 C9 C10 . . . . -0.4(3) ?
    C13 C8 C9 C10 . . . . 178.3(2) ?
    C8 C9 C10 C11 . . . . -0.1(3) ?
    C9 C10 C11 C12 . . . . 0.6(3) ?
    C8 N2 C12 C11 . . . . 0.0(3) ?
    Ga1 N2 C12 C11 . . . . -177.16(15) ?
    C8 N2 C12 C14 . . . . 179.72(18) ?
    Ga1 N2 C12 C14 . . . . 2.6(2) ?
    C10 C11 C12 N2 . . . . -0.5(3) ?
    C10 C11 C12 C14 . . . . 179.8(2) ?
    Ga1 O5 C13 O6 . . . . -177.41(19) ?
    Ga1 O5 C13 C8 . . . . 1.3(2) ?
    N2 C8 C13 O6 . . . . 178.7(2) ?
    C9 C8 C13 O6 . . . . 0.0(4) ?
    N2 C8 C13 O5 . . . . -0.1(3) ?
    C9 C8 C13 O5 . . . . -178.9(2) ?
    Ga1 O7 C14 O8 . . . . 178.77(17) ?
    Ga1 O7 C14 C12 . . . . -1.6(2) ?
    N2 C12 C14 O8 . . . . 179.09(19) ?
    C11 C12 C14 O8 . . . . -1.2(3) ?
    N2 C12 C14 O7 . . . . -0.6(3) ?
    C11 C12 C14 O7 . . . . 179.2(2) ?
    C19 N3 C15 C16 . . . . -0.2(3) ?
    C19 N3 C15 C20 . . . . 179.14(19) ?
    N3 C15 C16 C17 . . . . 0.2(3) ?
    C20 C15 C16 C17 . . . . -179.1(2) ?
    C15 C16 C17 C18 . . . . -0.3(3) ?
    C16 C17 C18 C19 . . . . 0.3(3) ?
    C15 N3 C19 C18 . . . . 0.2(3) ?
    C15 N3 C19 C21 . . . . -178.88(19) ?
    C17 C18 C19 N3 . . . . -0.3(3) ?
    C17 C18 C19 C21 . . . . 178.8(2) ?
    N3 C15 C20 O10 . . . . -176.5(2) ?
    C16 C15 C20 O10 . . . . 2.9(3) ?
    N3 C15 C20 O9 . . . . 2.1(3) ?
    C16 C15 C20 O9 . . . . -178.5(2) ?
    N3 C19 C21 O12 . . . . -176.7(2) ?
    C18 C19 C21 O12 . . . . 4.1(3) ?
    N3 C19 C21 O11 . . . . 4.8(3) ?
    C18 C19 C21 O11 . . . . -174.3(2) ?
    C23 N4 C22 C23 . . . 2_556 -57.1(3) ?
    C22 N4 C23 C22 . . . 2_556 56.8(2) ?
loop_
    _geom_hbond_atom_site_label_D
    _geom_hbond_atom_site_label_H
    _geom_hbond_atom_site_label_A
    _geom_hbond_site_symmetry_A
    _geom_hbond_distance_DH
    _geom_hbond_distance_HA
    _geom_hbond_distance_DA
    _geom_hbond_angle_DHA
    _geom_hbond_publ_flag
    N4 H4B O13 1_455 0.92 1.84 2.754(3) 169 y
    N4 H4C O14 . 0.92 1.94 2.818(4) 160 y
    N4 H4C O14' . 0.92 1.85 2.681(4) 150 y
    O9 H9O O8 2_665 0.89 1.90 2.710(2) 150 y
    O11 H11O O8 2_665 0.87 1.91 2.725(2) 155 y
    O13 H13A O4 . 0.97 1.88 2.823(3) 163 y
    O13 H13B O2 2_666 0.92 1.84 2.765(3) 175 y
    O14 H14A O10 . 0.91 1.95 2.798(5) 153 y
    O14 H14B O1 1_545 0.96 2.15 2.974(5) 143 y
    O14' H14C O14 2_656 0.91 1.89 2.774(6) 164 ?
    N4 H4C O12 2_665 0.92 2.50 2.863(3) 104 y
    O9 H9O N3 . 0.89 2.20 2.678(3) 113 y
    O11 H11O N3 . 0.87 2.22 2.690(2) 114 y
    C3 H3A O11 1_556 0.95 2.48 3.042(3) 117 ?
    C9 H9A O3 2_775 0.95 2.54 3.341(3) 143 ?
    C17 H17A O3 . 0.95 2.57 3.217(3) 126 ?
    C18 H18A O6 2_775 0.95 2.32 3.026(3) 130 ?
    C22 H22A O5 2_666 0.99 2.49 3.360(3) 146 ?
    C22 H22B O2 1_545 0.99 2.50 3.346(3) 144 ?
    C23 H23A O2 1_545 0.99 2.56 3.391(3) 142 ?
data_global
_journal_date_recd_electronic     2008-08-25
_journal_date_accepted     2008-09-11
_journal_name_full     'Acta Crystallographica, Section E'
_journal_year     2008
_journal_volume     64
_journal_issue     10
_journal_page_first     m1298
_journal_page_last     m1299
_journal_paper_category     QM
_journal_coeditor_code     CV2438
_publ_contact_author_name     'Rafizadeh Masoud'
_publ_contact_author_address
;
Faculty of Chemistry
Tarbiat Moallem University
Tehran
Iran
;
_publ_contact_author_email     m_rafizadeh6@yahoo.com
_publ_contact_author_fax     ?
_publ_contact_author_phone     ?
_publ_section_title
;
Hemipiperazinediium
bis(pyridine-2,6-dicarboxylato-\k^3^<i>O</i>,<i>N</i>,<i>O</i>')gallate(III)
pyridine-2,6-dicarboxylic acid dihydrate
;
loop_
    _publ_author_name
    _publ_author_address
    'Rafizadeh, Masoud'
;
Faculty of Chemistry
Tarbiat Moallem University
Tehran
Iran
;
    'Nemati, Andya'
;
Faculty of Chemistry
Tarbiat Moallem University
Tehran
Iran
;
    'Derikvand, Zohreh'
;
Faculty of Chemistry
Tarbiat Moallem University
Tehran
Iran
;
