# Supplementary material for: Hemipiperazinediium bis­(pyridine-2,6-dicarboxyl­ato-κ3 O,N,O′)gallate(III) pyridine-2,6-dicarboxylic acid dihydrate
Source: Acta Crystallogr Sect E Struct Rep Online. 2008 Sep 20;64(Pt 10):m1298–9. doi: 10.1107/S1600536808029140 (PMC2959419; doi:10.1107/S1600536808029140)
Supplement: Supplementary file 2 [file e-64-m1298-Isup2.hkl]

#
# h,k,l, Fc-squared, Fo-squared, sigma(Fo-squared) and status flag
#
data_I
_shelx_title ' Ga-A1B8   P -1         R = 0.04                    '
_shelx_refln_list_code   4
_shelx_F_calc_maximum    287.02
_exptl_crystal_F_000     660.00
_reflns_d_resolution_high    0.7709
 
loop_
 _symmetry_equiv_pos_as_xyz
 x,y,z
 -x,-y,-z
 
_cell_length_a  8.64340
_cell_length_b  11.8582
_cell_length_c  13.7907
_cell_angle_alpha   65.715
_cell_angle_beta   80.039
_cell_angle_gamma   86.915
 
_shelx_F_squared_multiplier     1.000
 
loop_
 _refln_index_h
 _refln_index_k
 _refln_index_l
 _refln_F_squared_calc
 _refln_F_squared_meas
 _refln_F_squared_sigma
 _refln_observed_status
 _refln_sint/lambda
   1   0   0     2782.19     2782.19     52.75 o   0.05874
   2   0   0     3794.69     3794.69     61.60 o   0.11749
   3   0   0      610.95      610.95     24.72 o   0.17623
   4   0   0      547.30      547.30     23.39 o   0.23498
   5   0   0     3455.76     3455.76     58.79 o   0.29372
   6   0   0      529.38      529.38     23.01 o   0.35246
   7   0   0     1285.48     1285.48     35.85 o   0.41121
   8   0   0      429.66      429.66     20.73 o   0.46995
   9   0   0      152.51      152.51     12.35 o   0.52869
  10   0   0      251.16      251.16     15.85 o   0.58744
  11   0   0       53.72       53.72      7.33 o   0.64618
  12   0   0       72.63       72.63      8.52 o   0.70493
 -12   1   0      102.97      102.97     10.15 o   0.70555
 -11   1   0       25.75       25.75      5.07 o   0.64695
 -10   1   0       22.42       22.42      4.74 o   0.58837
  -9   1   0      389.62      389.62     19.74 o   0.52983
  -8   1   0      547.06      547.06     23.39 o   0.47133
  -7   1   0       43.69       43.69      6.61 o   0.41291
  -6   1   0      564.77      564.77     23.76 o   0.35460
  -5   1   0      546.08      546.08     23.37 o   0.29646
  -4   1   0       21.61       21.61      4.65 o   0.23861
  -3   1   0      623.78      623.78     24.98 o   0.18134
  -2   1   0      171.94      171.94     13.11 o   0.12544
  -1   1   0     7437.89     7437.89     86.24 o   0.07407
   0   1   0      172.12      172.12     13.12 o   0.04627
   1   1   0     6271.89     6271.89     79.20 o   0.07547
   2   1   0        1.20        1.20      1.09 o   0.12710
   3   1   0      247.09      247.09     15.72 o   0.18307
   4   1   0      543.03      543.03     23.30 o   0.24036
   5   1   0      865.09      865.09     29.41 o   0.29822
   6   1   0     3213.57     3213.57     56.69 o   0.35637
   7   1   0        1.98        1.98      1.41 o   0.41469
   8   1   0      451.68      451.68     21.25 o   0.47311
   9   1   0       14.88       14.88      3.86 o   0.53160
  10   1   0       22.36       22.36      4.73 o   0.59015
  11   1   0      239.11      239.11     15.46 o   0.64873
  12   1   0       65.87       65.87      8.12 o   0.70733
 -12   2   0        3.89        3.89      1.97 o   0.70920
 -11   2   0      280.56      280.56     16.75 o   0.65100
 -10   2   0      325.50      325.50     18.04 o   0.59292
  -9   2   0      347.83      347.83     18.65 o   0.53497
  -8   2   0     2466.70     2466.70     49.67 o   0.47722
  -7   2   0        2.08        2.08      1.44 o   0.41974
  -6   2   0      475.41      475.41     21.80 o   0.36268
  -5   2   0      820.83      820.83     28.65 o   0.30624
  -4   2   0      802.12      802.12     28.32 o   0.25087
  -3   2   0     5452.59     5452.59     73.84 o   0.19746
  -2   2   0     8505.76     8505.76     92.23 o   0.14814
  -1   2   0     4882.70     4882.70     69.88 o   0.10864
   0   2   0       15.93       15.93      3.99 o   0.09253
   1   2   0     8285.00     8285.00     91.02 o   0.11056
   2   2   0      561.00      561.00     23.69 o   0.15095
   3   2   0      176.90      176.90     13.30 o   0.20062
   4   2   0     2523.72     2523.72     50.24 o   0.25419
   5   2   0     3971.36     3971.36     63.02 o   0.30965
   6   2   0      390.00      390.00     19.75 o   0.36613
   7   2   0     2124.47     2124.47     46.09 o   0.42323
   8   2   0      159.02      159.02     12.61 o   0.48072
   9   2   0       31.65       31.65      5.63 o   0.53849
  10   2   0      126.44      126.44     11.24 o   0.59644
  11   2   0        3.23        3.23      1.80 o   0.65454
  12   2   0        3.50        3.50      1.87 o   0.71274
 -12   3   0        9.11        9.11      3.02 o   0.71583
 -11   3   0        6.64        6.64      2.58 o   0.65830
 -10   3   0      226.89      226.89     15.06 o   0.60100
  -9   3   0      623.63      623.63     24.97 o   0.54401
  -8   3   0       71.27       71.27      8.44 o   0.48744
  -7   3   0      150.40      150.40     12.26 o   0.43146
  -6   3   0       21.66       21.66      4.65 o   0.37631
  -5   3   0      154.58      154.58     12.43 o   0.32243
  -4   3   0      176.63      176.63     13.29 o   0.27059
  -3   3   0     1882.39     1882.39     43.39 o   0.22221
  -2   3   0      201.88      201.88     14.21 o   0.18011
  -1   3   0     4819.50     4819.50     69.42 o   0.14967
   0   3   0      234.83      234.83     15.32 o   0.13880
   1   3   0      230.20      230.20     15.17 o   0.15176
   2   3   0     3063.18     3063.18     55.35 o   0.18357
   3   3   0     9587.76     9587.76     97.92 o   0.22642
   4   3   0       69.43       69.43      8.33 o   0.27520
   5   3   0     1002.76     1002.76     31.67 o   0.32728
   6   3   0      276.21      276.21     16.62 o   0.38129
   7   3   0      240.34      240.34     15.50 o   0.43653
   8   3   0      745.94      745.94     27.31 o   0.49258
   9   3   0       46.36       46.36      6.81 o   0.54920
  10   3   0      265.52      265.52     16.29 o   0.60621
  11   3   0        4.02        4.02      2.00 o   0.66354
  12   3   0       53.53       53.53      7.32 o   0.72108
 -12   4   0      157.46      157.46     12.55 o   0.72535
 -11   4   0      351.94      351.94     18.76 o   0.66872
 -10   4   0        4.12        4.12      2.03 o   0.61249
  -9   4   0      447.35      447.35     21.15 o   0.55677
  -8   4   0       85.44       85.44      9.24 o   0.50174
  -7   4   0      179.67      179.67     13.40 o   0.44767
  -6   4   0       57.46       57.46      7.58 o   0.39492
  -5   4   0     1346.82     1346.82     36.70 o   0.34413
  -4   4   0     2145.10     2145.10     46.32 o   0.29629
  -3   4   0     4092.67     4092.67     63.97 o   0.25308
  -2   4   0       71.46       71.46      8.45 o   0.21729
  -1   4   0      136.39      136.39     11.68 o   0.19308
   0   4   0     1179.22     1179.22     34.34 o   0.18507
   1   4   0       56.90       56.90      7.54 o   0.19524
   2   4   0      261.46      261.46     16.17 o   0.22112
   3   4   0      713.28      713.28     26.71 o   0.25800
   4   4   0      539.72      539.72     23.23 o   0.30190
   5   4   0      455.80      455.80     21.35 o   0.35017
   6   4   0       17.03       17.03      4.13 o   0.40125
   7   4   0      245.31      245.31     15.66 o   0.45418
   8   4   0        7.62        7.62      2.76 o   0.50839
   9   4   0        8.93        8.93      2.99 o   0.56351
  10   4   0        8.51        8.51      2.92 o   0.61930
  11   4   0      173.46      173.46     13.17 o   0.67559
  12   4   0       56.34       56.34      7.51 o   0.73226
 -12   5   0       55.48       55.48      7.45 o   0.73766
 -11   5   0      174.79      174.79     13.22 o   0.68213
 -10   5   0      151.87      151.87     12.32 o   0.62718
  -9   5   0        7.23        7.23      2.69 o   0.57299
  -8   5   0      922.75      922.75     30.38 o   0.51978
  -7   5   0      235.17      235.17     15.34 o   0.46791
  -6   5   0      163.12      163.12     12.77 o   0.41785
  -5   5   0      634.04      634.04     25.18 o   0.37036
  -4   5   0      351.50      351.50     18.75 o   0.32654
  -3   5   0     2315.87     2315.87     48.12 o   0.28810
  -2   5   0     1269.81     1269.81     35.63 o   0.25743
  -1   5   0      376.23      376.23     19.40 o   0.23758
   0   5   0      686.71      686.71     26.21 o   0.23133
   1   5   0     1217.66     1217.66     34.90 o   0.23977
   2   5   0     3595.02     3595.02     59.96 o   0.26147
   3   5   0       19.05       19.05      4.36 o   0.29351
   4   5   0      587.60      587.60     24.24 o   0.33291
   5   5   0     1900.31     1900.31     43.59 o   0.37737
   6   5   0     1044.27     1044.27     32.32 o   0.42531
   7   5   0      586.16      586.16     24.21 o   0.47569
   8   5   0       38.45       38.45      6.20 o   0.52779
   9   5   0      163.81      163.81     12.80 o   0.58117
  10   5   0      385.65      385.65     19.64 o   0.63549
  11   5   0       19.84       19.84      4.45 o   0.69053
  12   5   0      281.17      281.17     16.77 o   0.74614
 -12   6   0       58.92       58.92      7.68 o   0.75262
 -11   6   0        7.98        7.98      2.82 o   0.69835
 -10   6   0        2.72        2.72      1.65 o   0.64487
  -9   6   0      268.34      268.34     16.38 o   0.59238
  -8   6   0        2.70        2.70      1.64 o   0.54119
  -7   6   0      787.36      787.36     28.06 o   0.49168
  -6   6   0       81.71       81.71      9.04 o   0.44443
  -5   6   0      385.23      385.23     19.63 o   0.40023
  -4   6   0     1468.38     1468.38     38.32 o   0.36022
  -3   6   0       50.74       50.74      7.12 o   0.32593
  -2   6   0        8.02        8.02      2.83 o   0.29934
  -1   6   0      311.78      311.78     17.66 o   0.28264
   0   6   0       24.67       24.67      4.97 o   0.27760
   1   6   0      228.45      228.45     15.11 o   0.28486
   2   6   0      978.29      978.29     31.28 o   0.30352
   3   6   0     1883.03     1883.03     43.39 o   0.33167
   4   6   0     1906.73     1906.73     43.67 o   0.36714
   5   6   0      187.80      187.80     13.70 o   0.40802
   6   6   0     1281.51     1281.51     35.80 o   0.45285
   7   6   0      998.72      998.72     31.60 o   0.50056
   8   6   0      539.02      539.02     23.22 o   0.55041
   9   6   0       86.68       86.68      9.31 o   0.60187
  10   6   0      329.75      329.75     18.16 o   0.65455
  11   6   0      509.75      509.75     22.58 o   0.70819
  12   6   0        8.14        8.14      2.85 o   0.76258
 -12   7   0        9.21        9.21      3.03 o   0.77007
 -11   7   0        3.03        3.03      1.74 o   0.71719
 -10   7   0        2.13        2.13      1.46 o   0.66531
  -9   7   0       61.87       61.87      7.87 o   0.61466
  -8   7   0      503.88      503.88     22.45 o   0.56557
  -7   7   0        2.78        2.78      1.67 o   0.51850
  -6   7   0       20.69       20.69      4.55 o   0.47404
  -5   7   0       21.10       21.10      4.59 o   0.43300
  -4   7   0     1510.28     1510.28     38.86 o   0.39644
  -3   7   0      508.04      508.04     22.54 o   0.36571
  -2   7   0       37.55       37.55      6.13 o   0.34238
  -1   7   0     1193.36     1193.36     34.55 o   0.32804
   0   7   0       82.57       82.57      9.09 o   0.32387
   1   7   0      482.38      482.38     21.96 o   0.33027
   2   7   0     3340.24     3340.24     57.79 o   0.34664
   3   7   0      220.44      220.44     14.85 o   0.37169
   4   7   0       95.34       95.34      9.76 o   0.40378
   5   7   0       14.88       14.88      3.86 o   0.44140
   6   7   0       84.72       84.72      9.20 o   0.48325
   7   7   0     1003.08     1003.08     31.67 o   0.52832
   8   7   0       13.58       13.58      3.69 o   0.57586
   9   7   0      698.46      698.46     26.43 o   0.62531
  10   7   0        3.52        3.52      1.88 o   0.67625
  11   7   0       33.47       33.47      5.79 o   0.72837
  12   7   0      203.28      203.28     14.26 o   0.78142
 -12   8   0       76.20       76.20      8.73 o   0.78984
 -11   8   0       58.78       58.78      7.67 o   0.73846
 -10   8   0       53.09       53.09      7.29 o   0.68825
  -9   8   0      167.54      167.54     12.94 o   0.63950
  -8   8   0      201.52      201.52     14.20 o   0.59257
  -7   8   0      337.02      337.02     18.36 o   0.54792
  -6   8   0      224.36      224.36     14.98 o   0.50616
  -5   8   0     1277.66     1277.66     35.74 o   0.46805
  -4   8   0      642.81      642.81     25.35 o   0.43458
  -3   8   0     1100.53     1100.53     33.17 o   0.40687
  -2   8   0     1909.85     1909.85     43.70 o   0.38617
  -1   8   0      592.86      592.86     24.35 o   0.37365
   0   8   0     1749.59     1749.59     41.83 o   0.37013
   1   8   0       78.41       78.41      8.85 o   0.37589
   2   8   0     1345.17     1345.17     36.68 o   0.39049
   3   8   0     1250.01     1250.01     35.36 o   0.41301
   4   8   0      220.87      220.87     14.86 o   0.44223
   5   8   0      408.32      408.32     20.21 o   0.47693
   6   8   0       81.32       81.32      9.02 o   0.51601
   7   8   0      804.97      804.97     28.37 o   0.55854
   8   8   0      351.50      351.50     18.75 o   0.60379
   9   8   0      140.79      140.79     11.87 o   0.65121
  10   8   0       77.40       77.40      8.80 o   0.70034
  11   8   0       17.87       17.87      4.23 o   0.75085
  12   8   0        6.15        6.15      2.48 o   0.80249
 -12   9   0       74.92       74.92      8.66 o   0.81178
 -11   9   0      160.01      160.01     12.65 o   0.76194
 -10   9   0       91.97       91.97      9.59 o   0.71347
  -9   9   0      182.35      182.35     13.50 o   0.66664
  -8   9   0        3.28        3.28      1.81 o   0.62185
  -7   9   0      173.69      173.69     13.18 o   0.57955
  -6   9   0      505.48      505.48     22.48 o   0.54033
  -5   9   0      135.07      135.07     11.62 o   0.50492
  -4   9   0      561.69      561.69     23.70 o   0.47416
  -3   9   0       63.82       63.82      7.99 o   0.44902
  -2   9   0      389.88      389.88     19.75 o   0.43047
  -1   9   0     1572.57     1572.57     39.66 o   0.41940
   0   9   0     1630.30     1630.30     40.38 o   0.41640
   1   9   0     1050.97     1050.97     32.42 o   0.42165
   2   9   0       50.48       50.48      7.10 o   0.43484
   3   9   0      499.69      499.69     22.35 o   0.45528
   4   9   0      425.68      425.68     20.63 o   0.48206
   5   9   0      665.53      665.53     25.80 o   0.51418
   6   9   0     1111.00     1111.00     33.33 o   0.55071
   7   9   0        0.86        0.86      0.93 o   0.59084
   8   9   0      166.80      166.80     12.91 o   0.63387
   9   9   0      488.04      488.04     22.09 o   0.67927
  10   9   0       20.06       20.06      4.48 o   0.72658
  11   9   0      128.68      128.68     11.34 o   0.77545
  12   9   0       66.54       66.54      8.16 o   0.82561
 -12  10   0        3.15        3.15      1.78 o   0.83570
 -11  10   0      116.83      116.83     10.81 o   0.78745
 -10  10   0      106.56      106.56     10.32 o   0.74071
  -9  10   0      344.12      344.12     18.55 o   0.69580
  -8  10   0      155.65      155.65     12.48 o   0.65309
  -7  10   0       65.97       65.97      8.12 o   0.61303
  -6  10   0      494.03      494.03     22.23 o   0.57619
  -5  10   0      419.21      419.21     20.47 o   0.54322
  -4  10   0        8.51        8.51      2.92 o   0.51486
  -3  10   0        5.31        5.31      2.30 o   0.49191
  -2  10   0       58.47       58.47      7.65 o   0.47515
  -1  10   0     1936.72     1936.72     44.01 o   0.46526
   0  10   0     1326.22     1326.22     36.42 o   0.46267
   1  10   0      351.66      351.66     18.75 o   0.46751
   2  10   0      480.07      480.07     21.91 o   0.47954
   3  10   0       28.74       28.74      5.36 o   0.49826
   4  10   0      410.91      410.91     20.27 o   0.52294
   5  10   0      264.74      264.74     16.27 o   0.55279
   6  10   0      334.62      334.62     18.29 o   0.58701
   7  10   0        4.16        4.16      2.04 o   0.62490
   8  10   0        2.13        2.13      1.46 o   0.66581
   9  10   0        3.77        3.77      1.94 o   0.70924
  10  10   0      133.90      133.90     11.57 o   0.75474
  11  10   0      107.66      107.66     10.38 o   0.80197
  12  10   0      109.04      109.04     10.44 o   0.85063
 -12  11   0       77.73       77.73      8.82 o   0.86145
 -11  11   0        0.29        0.29      0.54 o   0.81479
 -10  11   0      188.63      188.63     13.73 o   0.76978
  -9  11   0        0.51        0.51      0.71 o   0.72674
  -8  11   0      114.45      114.45     10.70 o   0.68603
  -7  11   0      259.15      259.15     16.10 o   0.64810
  -6  11   0       23.78       23.78      4.88 o   0.61345
  -5  11   0      217.52      217.52     14.75 o   0.58268
  -4  11   0      106.76      106.76     10.33 o   0.55643
  -3  11   0      539.83      539.83     23.23 o   0.53536
  -2  11   0      584.78      584.78     24.18 o   0.52011
  -1  11   0      187.77      187.77     13.70 o   0.51119
   0  11   0      225.36      225.36     15.01 o   0.50894
   1  11   0      219.41      219.41     14.81 o   0.51344
   2  11   0       34.95       34.95      5.91 o   0.52452
   3  11   0      443.33      443.33     21.06 o   0.54179
   4  11   0       82.41       82.41      9.08 o   0.56466
   5  11   0      640.42      640.42     25.31 o   0.59250
   6  11   0      130.69      130.69     11.43 o   0.62463
   7  11   0     1244.51     1244.51     35.28 o   0.66044
   8  11   0       89.77       89.77      9.47 o   0.69936
   9  11   0       35.62       35.62      5.97 o   0.74089
  10  11   0      357.48      357.48     18.91 o   0.78463
  11  11   0       14.66       14.66      3.83 o   0.83022
  12  11   0      149.36      149.36     12.22 o   0.87737
 -12  12   0       97.41       97.41      9.87 o   0.88886
 -11  12   0        0.93        0.93      0.96 o   0.84377
 -10  12   0        4.19        4.19      2.05 o   0.80047
  -9  12   0       50.73       50.73      7.12 o   0.75924
  -8  12   0      133.15      133.15     11.54 o   0.72044
  -7  12   0       85.92       85.92      9.27 o   0.68449
  -6  12   0      421.33      421.33     20.53 o   0.65186
  -5  12   0        1.64        1.64      1.28 o   0.62308
  -4  12   0      210.48      210.48     14.51 o   0.59869
  -3  12   0       55.51       55.51      7.45 o   0.57925
  -2  12   0      462.02      462.02     21.49 o   0.56527
  -1  12   0       10.23       10.23      3.20 o   0.55717
   0  12   0      387.60      387.60     19.69 o   0.55520
   1  12   0       32.30       32.30      5.68 o   0.55943
   2  12   0      150.40      150.40     12.26 o   0.56971
   3  12   0       28.38       28.38      5.33 o   0.58573
   4  12   0      308.72      308.72     17.57 o   0.60704
   5  12   0        8.06        8.06      2.84 o   0.63310
   6  12   0       52.47       52.47      7.24 o   0.66335
   7  12   0       15.07       15.07      3.88 o   0.69725
   8  12   0      373.49      373.49     19.33 o   0.73428
   9  12   0       36.09       36.09      6.01 o   0.77401
  10  12   0        1.18        1.18      1.09 o   0.81604
  11  12   0        1.91        1.91      1.38 o   0.86003
  12  12   0       11.61       11.61      3.41 o   0.90569
 -12  13   0        5.69        5.69      2.38 o   0.91778
 -11  13   0       50.64       50.64      7.12 o   0.87425
 -10  13   0        1.23        1.23      1.11 o   0.83259
  -9  13   0        7.41        7.41      2.72 o   0.79310
  -8  13   0      155.35      155.35     12.46 o   0.75612
  -7  13   0        4.82        4.82      2.20 o   0.72202
  -6  13   0      235.89      235.89     15.36 o   0.69124
  -5  13   0      175.09      175.09     13.23 o   0.66424
  -4  13   0      115.64      115.64     10.75 o   0.64150
  -3  13   0      140.58      140.58     11.86 o   0.62348
  -2  13   0       39.88       39.88      6.32 o   0.61061
  -1  13   0       39.75       39.75      6.30 o   0.60320
   0  13   0       48.99       48.99      7.00 o   0.60147
   1  13   0       74.13       74.13      8.61 o   0.60546
   2  13   0      829.92      829.92     28.81 o   0.61506
   3  13   0       32.02       32.02      5.66 o   0.63001
   4  13   0      382.25      382.25     19.55 o   0.64995
   5  13   0        7.08        7.08      2.66 o   0.67443
   6  13   0        0.19        0.19      0.44 o   0.70298
   7  13   0       62.72       62.72      7.92 o   0.73512
   8  13   0       17.30       17.30      4.16 o   0.77041
   9  13   0       59.06       59.06      7.69 o   0.80843
  10  13   0       10.18       10.18      3.19 o   0.84881
  11  13   0       12.40       12.40      3.52 o   0.89124
  12  13   0       32.97       32.97      5.74 o   0.93544
 -12  14   0       27.08       27.08      5.20 o   0.94808
 -11  14   0       33.59       33.59      5.80 o   0.90607
 -10  14   0       76.74       76.74      8.76 o   0.86600
  -9  14   0       38.49       38.49      6.20 o   0.82817
  -8  14   0      217.96      217.96     14.76 o   0.79289
  -7  14   0       86.72       86.72      9.31 o   0.76051
  -6  14   0      138.06      138.06     11.75 o   0.73142
  -5  14   0      211.90      211.90     14.56 o   0.70604
  -4  14   0       78.04       78.04      8.83 o   0.68476
  -3  14   0       71.79       71.79      8.47 o   0.66799
  -2  14   0      401.16      401.16     20.03 o   0.65607
  -1  14   0        1.43        1.43      1.20 o   0.64926
   0  14   0      227.97      227.97     15.10 o   0.64774
   1  14   0      223.69      223.69     14.96 o   0.65152
   2  14   0       11.87       11.87      3.45 o   0.66053
   3  14   0      316.09      316.09     17.78 o   0.67456
   4  14   0       13.20       13.20      3.63 o   0.69329
   5  14   0        3.40        3.40      1.84 o   0.71636
   6  14   0        4.59        4.59      2.14 o   0.74337
   7  14   0        1.11        1.11      1.06 o   0.77391
   8  14   0      201.58      201.58     14.20 o   0.80757
   9  14   0       21.05       21.05      4.59 o   0.84398
  10  14   0      173.73      173.73     13.18 o   0.88280
  11  14   0       64.31       64.31      8.02 o   0.92372
  12  14   0       40.49       40.49      6.36 o   0.96649
 -12  15   0        7.33        7.33      2.71 o   0.97963
 -11  15   0        0.85        0.85      0.92 o   0.93909
 -10  15   0       22.53       22.53      4.75 o   0.90055
  -9  15   0       28.84       28.84      5.37 o   0.86429
  -8  15   0       14.77       14.77      3.84 o   0.83061
  -7  15   0       67.83       67.83      8.24 o   0.79982
  -6  15   0       14.90       14.90      3.86 o   0.77229
  -5  15   0       92.49       92.49      9.62 o   0.74836
  -4  15   0       62.41       62.41      7.90 o   0.72840
  -3  15   0      213.90      213.90     14.63 o   0.71273
  -2  15   0       65.86       65.86      8.12 o   0.70164
  -1  15   0      174.00      174.00     13.19 o   0.69535
   0  15   0        0.21        0.21      0.46 o   0.69400
   1  15   0      107.86      107.86     10.39 o   0.69761
   2  15   0       28.50       28.50      5.34 o   0.70611
   3  15   0       14.37       14.37      3.79 o   0.71932
   4  15   0       78.20       78.20      8.84 o   0.73698
   5  15   0       58.15       58.15      7.63 o   0.75880
   6  15   0        6.09        6.09      2.47 o   0.78442
   7  15   0      145.43      145.43     12.06 o   0.81348
   8  15   0        0.31        0.31      0.56 o   0.84562
   9  15   0      111.57      111.57     10.56 o   0.88052
  10  15   0        8.32        8.32      2.89 o   0.91785
  11  15   0       48.73       48.73      6.98 o   0.95734
  12  15   0       29.30       29.30      5.41 o   0.99872
 -12  16   0        0.34        0.34      0.58 o   1.01232
 -11  16   0        6.84        6.84      2.62 o   0.97319
 -10  16   0        8.05        8.05      2.84 o   0.93611
  -9  16   0        4.71        4.71      2.17 o   0.90134
  -8  16   0       17.65       17.65      4.20 o   0.86915
  -7  16   0        3.84        3.84      1.96 o   0.83985
  -6  16   0        2.54        2.54      1.59 o   0.81373
  -5  16   0      265.34      265.34     16.29 o   0.79112
  -4  16   0        4.27        4.27      2.07 o   0.77233
  -3  16   0       67.15       67.15      8.19 o   0.75764
  -2  16   0       55.13       55.13      7.42 o   0.74729
  -1  16   0      289.48      289.48     17.01 o   0.74147
   0  16   0      167.18      167.18     12.93 o   0.74027
   1  16   0       71.23       71.23      8.44 o   0.74373
   2  16   0      183.99      183.99     13.56 o   0.75177
   3  16   0      117.02      117.02     10.82 o   0.76426
   4  16   0       32.65       32.65      5.71 o   0.78098
   5  16   0      266.12      266.12     16.31 o   0.80166
   6  16   0       43.75       43.75      6.61 o   0.82601
   7  16   0       49.48       49.48      7.03 o   0.85372
   8  16   0       92.25       92.25      9.60 o   0.88447
   9  16   0        4.18        4.18      2.05 o   0.91794
  10  16   0       13.61       13.61      3.69 o   0.95387
  11  16   0       41.36       41.36      6.43 o   0.99197
  12  16   0        0.86        0.86      0.93 o   1.03202
 -12 -16   1        1.21        1.21      1.10 o   1.04905
 -11 -16   1       10.58       10.58      3.25 o   1.00930
 -10 -16   1        0.05        0.05      0.21 o   0.97147
  -9 -16   1       30.23       30.23      5.50 o   0.93580
  -8 -16   1       64.69       64.69      8.04 o   0.90255
  -7 -16   1       26.96       26.96      5.19 o   0.87199
  -6 -16   1      112.34      112.34     10.60 o   0.84442
  -5 -16   1        0.47        0.47      0.68 o   0.82013
  -4 -16   1       81.42       81.42      9.02 o   0.79944
  -3 -16   1       40.11       40.11      6.33 o   0.78261
  -2 -16   1      215.83      215.83     14.69 o   0.76991
  -1 -16   1      134.67      134.67     11.60 o   0.76154
   0 -16   1        0.85        0.85      0.92 o   0.75765
   1 -16   1      165.79      165.79     12.88 o   0.75830
   2 -16   1       85.38       85.38      9.24 o   0.76348
   3 -16   1        0.46        0.46      0.68 o   0.77311
   4 -16   1      187.75      187.75     13.70 o   0.78701
   5 -16   1        0.24        0.24      0.49 o   0.80498
   6 -16   1       74.39       74.39      8.63 o   0.82673
   7 -16   1       53.57       53.57      7.32 o   0.85199
   8 -16   1       28.26       28.26      5.32 o   0.88044
   9 -16   1       39.66       39.66      6.30 o   0.91180
  10 -16   1        9.37        9.37      3.06 o   0.94577
  11 -16   1       20.42       20.42      4.52 o   0.98208
  12 -16   1        4.87        4.87      2.21 o   1.02049
 -12 -15   1        1.14        1.14      1.07 o   1.01557
 -11 -15   1        4.59        4.59      2.14 o   0.97450
 -10 -15   1       12.93       12.93      3.60 o   0.93532
  -9 -15   1        6.27        6.27      2.50 o   0.89827
  -8 -15   1       92.58       92.58      9.62 o   0.86364
  -7 -15   1       14.23       14.23      3.77 o   0.83171
  -6 -15   1       33.27       33.27      5.77 o   0.80283
  -5 -15   1      275.40      275.40     16.60 o   0.77731
  -4 -15   1       35.73       35.73      5.98 o   0.75551
  -3 -15   1      547.94      547.94     23.41 o   0.73775
  -2 -15   1      315.73      315.73     17.77 o   0.72434
  -1 -15   1       10.01       10.01      3.16 o   0.71551
   0 -15   1      145.36      145.36     12.06 o   0.71144
   1 -15   1       20.43       20.43      4.52 o   0.71221
   2 -15   1        6.19        6.19      2.49 o   0.71780
   3 -15   1      228.20      228.20     15.11 o   0.72810
   4 -15   1       52.58       52.58      7.25 o   0.74292
   5 -15   1       53.78       53.78      7.33 o   0.76199
   6 -15   1        0.16        0.16      0.41 o   0.78500
   7 -15   1       15.24       15.24      3.90 o   0.81162
   8 -15   1       14.90       14.90      3.86 o   0.84151
   9 -15   1       17.47       17.47      4.18 o   0.87432
  10 -15   1        8.01        8.01      2.83 o   0.90975
  11 -15   1       27.39       27.39      5.23 o   0.94750
  12 -15   1       21.88       21.88      4.68 o   0.98730
 -12 -14   1        7.32        7.32      2.71 o   0.98311
 -11 -14   1        0.61        0.61      0.78 o   0.94068
 -10 -14   1       22.78       22.78      4.77 o   0.90009
  -9 -14   1      136.66      136.66     11.69 o   0.86160
  -8 -14   1       43.99       43.99      6.63 o   0.82549
  -7 -14   1      169.47      169.47     13.02 o   0.79209
  -6 -14   1      172.59      172.59     13.14 o   0.76177
  -5 -14   1      152.34      152.34     12.34 o   0.73490
  -4 -14   1      225.54      225.54     15.02 o   0.71188
  -3 -14   1        8.27        8.27      2.87 o   0.69308
  -2 -14   1      367.36      367.36     19.17 o   0.67886
  -1 -14   1      112.76      112.76     10.62 o   0.66951
   0 -14   1       79.96       79.96      8.94 o   0.66524
   1 -14   1      410.27      410.27     20.26 o   0.66614
   2 -14   1       22.69       22.69      4.76 o   0.67219
   3 -14   1       55.25       55.25      7.43 o   0.68326
   4 -14   1       12.95       12.95      3.60 o   0.69910
   5 -14   1        0.59        0.59      0.77 o   0.71941
   6 -14   1      114.91      114.91     10.72 o   0.74381
   7 -14   1      173.23      173.23     13.16 o   0.77192
   8 -14   1        2.28        2.28      1.51 o   0.80335
   9 -14   1       49.12       49.12      7.01 o   0.83772
  10 -14   1        2.28        2.28      1.51 o   0.87469
  11 -14   1       64.89       64.89      8.06 o   0.91395
  12 -14   1       16.94       16.94      4.12 o   0.95521
 -12 -13   1        0.25        0.25      0.50 o   0.95180
 -11 -13   1       59.21       59.21      7.69 o   0.90797
 -10 -13   1       21.30       21.30      4.61 o   0.86591
  -9 -13   1       44.81       44.81      6.69 o   0.82588
  -8 -13   1       37.16       37.16      6.10 o   0.78820
  -7 -13   1       30.76       30.76      5.55 o   0.75323
  -6 -13   1       42.25       42.25      6.50 o   0.72135
  -5 -13   1        6.78        6.78      2.60 o   0.69299
  -4 -13   1        3.39        3.39      1.84 o   0.66860
  -3 -13   1      341.58      341.58     18.48 o   0.64863
  -2 -13   1       74.01       74.01      8.60 o   0.63350
  -1 -13   1      200.39      200.39     14.16 o   0.62356
   0 -13   1       30.68       30.68      5.54 o   0.61905
   1 -13   1      912.07      912.07     30.20 o   0.62010
   2 -13   1      234.32      234.32     15.31 o   0.62668
   3 -13   1      115.45      115.45     10.74 o   0.63862
   4 -13   1       11.79       11.79      3.43 o   0.65562
   5 -13   1       54.29       54.29      7.37 o   0.67731
   6 -13   1       57.01       57.01      7.55 o   0.70325
   7 -13   1       83.64       83.64      9.15 o   0.73299
   8 -13   1        0.18        0.18      0.42 o   0.76608
   9 -13   1       44.06       44.06      6.64 o   0.80212
  10 -13   1        7.98        7.98      2.83 o   0.84072
  11 -13   1        7.89        7.89      2.81 o   0.88155
  12 -13   1       15.20       15.20      3.90 o   0.92431
 -12 -12   1      244.63      244.63     15.64 o   0.92175
 -11 -12   1       63.50       63.50      7.97 o   0.87648
 -10 -12   1       71.18       71.18      8.44 o   0.83289
  -9 -12   1        0.53        0.53      0.73 o   0.79126
  -8 -12   1       16.18       16.18      4.02 o   0.75192
  -7 -12   1       64.33       64.33      8.02 o   0.71525
  -6 -12   1        1.51        1.51      1.23 o   0.68167
  -5 -12   1       72.49       72.49      8.51 o   0.65167
  -4 -12   1       41.32       41.32      6.43 o   0.62576
  -3 -12   1       59.03       59.03      7.68 o   0.60446
  -2 -12   1     1138.59     1138.59     33.74 o   0.58828
  -1 -12   1        2.59        2.59      1.61 o   0.57765
   0 -12   1      682.77      682.77     26.13 o   0.57287
   1 -12   1      613.48      613.48     24.77 o   0.57410
   2 -12   1       69.57       69.57      8.34 o   0.58129
   3 -12   1      351.12      351.12     18.74 o   0.59423
   4 -12   1      248.60      248.60     15.77 o   0.61255
   5 -12   1      691.02      691.02     26.29 o   0.63579
   6 -12   1      160.15      160.15     12.66 o   0.66344
   7 -12   1        7.48        7.48      2.73 o   0.69496
   8 -12   1       72.21       72.21      8.50 o   0.72985
   9 -12   1       62.54       62.54      7.91 o   0.76766
  10 -12   1        9.45        9.45      3.07 o   0.80798
  11 -12   1       24.98       24.98      5.00 o   0.85044
  12 -12   1        1.08        1.08      1.04 o   0.89475
 -12 -11   1       31.12       31.12      5.58 o   0.89309
 -11 -11   1      115.50      115.50     10.75 o   0.84635
 -10 -11   1        9.22        9.22      3.04 o   0.80118
  -9 -11   1        5.38        5.38      2.32 o   0.75789
  -8 -11   1      159.88      159.88     12.64 o   0.71679
  -7 -11   1       28.67       28.67      5.35 o   0.67830
  -6 -11   1      481.89      481.89     21.95 o   0.64287
  -5 -11   1       87.05       87.05      9.33 o   0.61105
  -4 -11   1      595.83      595.83     24.41 o   0.58343
  -3 -11   1      102.31      102.31     10.11 o   0.56062
  -2 -11   1       11.95       11.95      3.46 o   0.54323
  -1 -11   1      136.16      136.16     11.67 o   0.53180
   0 -11   1      244.89      244.89     15.65 o   0.52671
   1 -11   1       19.55       19.55      4.42 o   0.52814
   2 -11   1      742.46      742.46     27.25 o   0.53605
   3 -11   1       71.44       71.44      8.45 o   0.55015
   4 -11   1     1508.65     1508.65     38.84 o   0.56998
   5 -11   1       61.64       61.64      7.85 o   0.59498
   6 -11   1      504.52      504.52     22.46 o   0.62451
   7 -11   1       49.84       49.84      7.06 o   0.65798
   8 -11   1       41.40       41.40      6.43 o   0.69481
   9 -11   1      226.86      226.86     15.06 o   0.73450
  10 -11   1        1.40        1.40      1.18 o   0.77660
  11 -11   1       66.08       66.08      8.13 o   0.82076
  12 -11   1       17.25       17.25      4.15 o   0.86664
 -12 -10   1        1.82        1.82      1.35 o   0.86595
 -11 -10   1        7.01        7.01      2.65 o   0.81772
 -10 -10   1      236.86      236.86     15.39 o   0.77095
  -9 -10   1      102.88      102.88     10.14 o   0.72593
  -8 -10   1       14.30       14.30      3.78 o   0.68299
  -7 -10   1       96.23       96.23      9.81 o   0.64255
  -6 -10   1       50.13       50.13      7.08 o   0.60513
  -5 -10   1       83.65       83.65      9.15 o   0.57130
  -4 -10   1       18.06       18.06      4.25 o   0.54175
  -3 -10   1      351.95      351.95     18.76 o   0.51721
  -2 -10   1       30.83       30.83      5.55 o   0.49841
  -1 -10   1        3.83        3.83      1.96 o   0.48603
   0 -10   1        7.58        7.58      2.75 o   0.48057
   1 -10   1      383.64      383.64     19.59 o   0.48224
   2 -10   1      335.20      335.20     18.31 o   0.49100
   3 -10   1      179.08      179.08     13.38 o   0.50646
   4 -10   1      493.47      493.47     22.21 o   0.52803
   5 -10   1      561.87      561.87     23.70 o   0.55502
   6 -10   1      138.16      138.16     11.75 o   0.58666
   7 -10   1       33.99       33.99      5.83 o   0.62225
   8 -10   1      198.87      198.87     14.10 o   0.66115
   9 -10   1       43.96       43.96      6.63 o   0.70282
  10 -10   1      385.50      385.50     19.63 o   0.74678
  11 -10   1       12.49       12.49      3.53 o   0.79267
  12 -10   1       12.04       12.04      3.47 o   0.84015
 -12  -9   1      175.03      175.03     13.23 o   0.84049
 -11  -9   1        0.94        0.94      0.97 o   0.79077
 -10  -9   1      209.55      209.55     14.48 o   0.74238
  -9  -9   1      525.41      525.41     22.92 o   0.69558
  -8  -9   1      183.74      183.74     13.55 o   0.65072
  -7  -9   1      172.57      172.57     13.14 o   0.60823
  -6  -9   1        8.87        8.87      2.98 o   0.56864
  -5  -9   1       91.69       91.69      9.58 o   0.53260
  -4  -9   1      370.85      370.85     19.26 o   0.50088
  -3  -9   1      555.32      555.32     23.57 o   0.47433
  -2  -9   1      254.83      254.83     15.96 o   0.45388
  -1  -9   1      115.49      115.49     10.75 o   0.44037
   0  -9   1     1889.68     1889.68     43.47 o   0.43445
   1  -9   1     1265.77     1265.77     35.58 o   0.43643
   2  -9   1      650.53      650.53     25.51 o   0.44620
   3  -9   1     1305.08     1305.08     36.13 o   0.46327
   4  -9   1      236.96      236.96     15.39 o   0.48687
   5  -9   1      132.41      132.41     11.51 o   0.51611
   6  -9   1       32.84       32.84      5.73 o   0.55009
   7  -9   1        0.31        0.31      0.56 o   0.58799
   8  -9   1      641.06      641.06     25.32 o   0.62910
   9  -9   1      226.58      226.58     15.05 o   0.67283
  10  -9   1       62.18       62.18      7.89 o   0.71870
  11  -9   1      194.59      194.59     13.95 o   0.76634
  12  -9   1       54.89       54.89      7.41 o   0.81542
 -12  -8   1      149.15      149.15     12.21 o   0.81685
 -11  -8   1      149.04      149.04     12.21 o   0.76567
 -10  -8   1      138.98      138.98     11.79 o   0.71565
  -9  -8   1       57.37       57.37      7.57 o   0.66706
  -8  -8   1        5.98        5.98      2.45 o   0.62023
  -7  -8   1      574.58      574.58     23.97 o   0.57558
  -6  -8   1      139.22      139.22     11.80 o   0.53367
  -5  -8   1       15.14       15.14      3.89 o   0.49520
  -4  -8   1      931.89      931.89     30.53 o   0.46102
  -3  -8   1       70.23       70.23      8.38 o   0.43216
  -2  -8   1       99.24       99.24      9.96 o   0.40973
  -1  -8   1     1278.07     1278.07     35.75 o   0.39485
   0  -8   1       89.84       89.84      9.48 o   0.38837
   1  -8   1       41.19       41.19      6.42 o   0.39071
   2  -8   1      888.42      888.42     29.81 o   0.40173
   3  -8   1     1635.04     1635.04     40.44 o   0.42073
   4  -8   1      451.68      451.68     21.25 o   0.44671
   5  -8   1      142.52      142.52     11.94 o   0.47852
   6  -8   1      708.59      708.59     26.62 o   0.51509
   7  -8   1      135.91      135.91     11.66 o   0.55547
   8  -8   1      479.00      479.00     21.89 o   0.59891
   9  -8   1      243.26      243.26     15.60 o   0.64477
  10  -8   1       20.81       20.81      4.56 o   0.69258
  11  -8   1       28.89       28.89      5.38 o   0.74197
  12  -8   1       61.37       61.37      7.83 o   0.79263
 -12  -7   1        0.94        0.94      0.97 o   0.79521
 -11  -7   1       30.22       30.22      5.50 o   0.74260
 -10  -7   1      499.04      499.04     22.34 o   0.69100
  -9  -7   1        8.79        8.79      2.96 o   0.64062
  -8  -7   1      966.91      966.91     31.10 o   0.59178
  -7  -7   1     1481.84     1481.84     38.49 o   0.54491
  -6  -7   1      663.62      663.62     25.76 o   0.50054
  -5  -7   1      407.13      407.13     20.18 o   0.45942
  -4  -7   1        3.96        3.96      1.99 o   0.42248
  -3  -7   1     3896.52     3896.52     62.42 o   0.39091
  -2  -7   1      610.32      610.32     24.70 o   0.36611
  -1  -7   1       24.68       24.68      4.97 o   0.34952
   0  -7   1      864.57      864.57     29.40 o   0.34234
   1  -7   1        0.11        0.11      0.33 o   0.34515
   2  -7   1      557.56      557.56     23.61 o   0.35771
   3  -7   1      238.27      238.27     15.44 o   0.37907
   4  -7   1      401.48      401.48     20.04 o   0.40784
   5  -7   1      534.08      534.08     23.11 o   0.44257
   6  -7   1      378.07      378.07     19.44 o   0.48198
   7  -7   1     1860.09     1860.09     43.13 o   0.52502
   8  -7   1      112.63      112.63     10.61 o   0.57087
   9  -7   1      101.66      101.66     10.08 o   0.61890
  10  -7   1      130.68      130.68     11.43 o   0.66864
  11  -7   1       12.13       12.13      3.48 o   0.71974
  12  -7   1       44.00       44.00      6.63 o   0.77193
 -12  -6   1       52.31       52.31      7.23 o   0.77572
 -11  -6   1       59.59       59.59      7.72 o   0.72177
 -10  -6   1       10.78       10.78      3.28 o   0.66863
  -9  -6   1      239.40      239.40     15.47 o   0.61652
  -8  -6   1       80.28       80.28      8.96 o   0.56570
  -7  -6   1     1026.82     1026.82     32.04 o   0.51656
  -6  -6   1     2132.47     2132.47     46.18 o   0.46964
  -5  -6   1      547.70      547.70     23.40 o   0.42566
  -4  -6   1     1501.17     1501.17     38.74 o   0.38563
  -3  -6   1      420.07      420.07     20.50 o   0.35092
  -2  -6   1     6236.44     6236.44     78.97 o   0.32322
  -1  -6   1      589.33      589.33     24.28 o   0.30448
   0  -6   1     1687.17     1687.17     41.08 o   0.29638
   1  -6   1     1881.32     1881.32     43.37 o   0.29980
   2  -6   1     2739.96     2739.96     52.34 o   0.31435
   3  -6   1     3593.01     3593.01     59.94 o   0.33861
   4  -6   1      864.99      864.99     29.41 o   0.37067
   5  -6   1       23.67       23.67      4.87 o   0.40870
   6  -6   1      532.76      532.76     23.08 o   0.45120
   7  -6   1      399.43      399.43     19.99 o   0.49702
   8  -6   1      437.02      437.02     20.91 o   0.54532
   9  -6   1      265.40      265.40     16.29 o   0.59551
  10  -6   1       33.68       33.68      5.80 o   0.64713
  11  -6   1        6.26        6.26      2.50 o   0.69988
  12  -6   1       26.45       26.45      5.14 o   0.75352
 -12  -5   1        1.91        1.91      1.38 o   0.75856
 -11  -5   1      436.95      436.95     20.90 o   0.70337
 -10  -5   1       18.89       18.89      4.35 o   0.64881
  -9  -5   1      348.19      348.19     18.66 o   0.59504
  -8  -5   1       29.17       29.17      5.40 o   0.54231
  -7  -5   1       97.66       97.66      9.88 o   0.49095
  -6  -5   1       17.59       17.59      4.19 o   0.44143
  -5  -5   1      457.82      457.82     21.40 o   0.39445
  -4  -5   1      384.51      384.51     19.61 o   0.35103
  -3  -5   1     2207.07     2207.07     46.98 o   0.31266
  -2  -5   1       63.28       63.28      7.95 o   0.28141
  -1  -5   1     1644.56     1644.56     40.55 o   0.25987
   0  -5   1     1137.21     1137.21     33.72 o   0.25054
   1  -5   1       15.31       15.31      3.91 o   0.25478
   2  -5   1      975.29      975.29     31.23 o   0.27194
   3  -5   1       49.60       49.60      7.04 o   0.29983
   4  -5   1      415.71      415.71     20.39 o   0.33577
   5  -5   1       29.28       29.28      5.41 o   0.37748
   6  -5   1        5.98        5.98      2.45 o   0.42325
   7  -5   1      117.27      117.27     10.83 o   0.47190
   8  -5   1        2.95        2.95      1.72 o   0.52263
   9  -5   1       95.35       95.35      9.76 o   0.57489
  10  -5   1       12.12       12.12      3.48 o   0.62830
  11  -5   1        0.83        0.83      0.91 o   0.68258
  12  -5   1       40.34       40.34      6.35 o   0.73755
 -12  -4   1      156.70      156.70     12.52 o   0.74388
 -11  -4   1      141.98      141.98     11.92 o   0.68759
 -10  -4   1      253.94      253.94     15.94 o   0.63175
  -9  -4   1      165.90      165.90     12.88 o   0.57649
  -8  -4   1     1403.10     1403.10     37.46 o   0.52199
  -7  -4   1      299.26      299.26     17.30 o   0.46851
  -6  -4   1      668.67      668.67     25.86 o   0.41646
  -5  -4   1      321.53      321.53     17.93 o   0.36643
  -4  -4   1      979.07      979.07     31.29 o   0.31939
  -3  -4   1      348.41      348.41     18.67 o   0.27686
  -2  -4   1      259.61      259.61     16.11 o   0.24123
  -1  -4   1     1658.69     1658.69     40.73 o   0.21595
   0  -4   1      826.00      826.00     28.74 o   0.20489
   1  -4   1     1526.13     1526.13     39.07 o   0.21030
   2  -4   1      118.06      118.06     10.87 o   0.23102
   3  -4   1      148.71      148.71     12.19 o   0.26348
   4  -4   1      193.30      193.30     13.90 o   0.30393
   5  -4   1     1413.18     1413.18     37.59 o   0.34961
   6  -4   1      156.07      156.07     12.49 o   0.39872
   7  -4   1      284.76      284.76     16.87 o   0.45015
   8  -4   1      119.54      119.54     10.93 o   0.50318
   9  -4   1        2.98        2.98      1.73 o   0.55736
  10  -4   1      200.92      200.92     14.17 o   0.61238
  11  -4   1      183.58      183.58     13.55 o   0.66804
  12  -4   1        8.12        8.12      2.85 o   0.72418
 -12  -3   1      226.00      226.00     15.03 o   0.73184
 -11  -3   1       20.87       20.87      4.57 o   0.67463
 -10  -3   1       96.49       96.49      9.82 o   0.61770
  -9  -3   1       89.53       89.53      9.46 o   0.56115
  -8  -3   1      266.83      266.83     16.34 o   0.50510
  -7  -3   1     1103.47     1103.47     33.22 o   0.44973
  -6  -3   1      823.36      823.36     28.69 o   0.39535
  -5  -3   1      146.29      146.29     12.09 o   0.34240
  -4  -3   1      489.87      489.87     22.13 o   0.29169
  -3  -3   1     3084.32     3084.32     55.54 o   0.24459
  -2  -3   1       64.04       64.04      8.00 o   0.20365
  -1  -3   1        7.33        7.33      2.71 o   0.17326
   0  -3   1      447.49      447.49     21.15 o   0.15959
   1  -3   1     6288.53     6288.53     79.30 o   0.16679
   2  -3   1      100.30      100.30     10.02 o   0.19254
   3  -3   1      813.46      813.46     28.52 o   0.23071
   4  -3   1     1114.65     1114.65     33.39 o   0.27619
   5  -3   1     2800.79     2800.79     52.92 o   0.32594
   6  -3   1      653.90      653.90     25.57 o   0.37828
   7  -3   1      245.96      245.96     15.68 o   0.43227
   8  -3   1      297.42      297.42     17.25 o   0.48736
   9  -3   1      283.52      283.52     16.84 o   0.54322
  10  -3   1        7.92        7.92      2.81 o   0.59963
  11  -3   1      188.31      188.31     13.72 o   0.65645
  12  -3   1       22.43       22.43      4.74 o   0.71358
 -12  -2   1        2.43        2.43      1.56 o   0.72257
 -11  -2   1      208.23      208.23     14.43 o   0.66463
 -10  -2   1        6.08        6.08      2.47 o   0.60686
  -9  -2   1        2.25        2.25      1.50 o   0.54929
  -8  -2   1      347.17      347.17     18.63 o   0.49199
  -7  -2   1       97.77       97.77      9.89 o   0.43508
  -6  -2   1      629.12      629.12     25.08 o   0.37874
  -5  -2   1     1416.13     1416.13     37.63 o   0.32324
  -4  -2   1       63.05       63.05      7.94 o   0.26914
  -3  -2   1     2874.53     2874.53     53.61 o   0.21745
  -2  -2   1       31.88       31.88      5.65 o   0.17039
  -1  -2   1    11641.74    11641.74    107.90 o   0.13299
   0  -2   1     1451.52     1451.52     38.10 o   0.11507
   1  -2   1        5.62        5.62      2.37 o   0.12528
   2  -2   1     1595.74     1595.74     39.95 o   0.15828
   3  -2   1     2162.98     2162.98     46.51 o   0.20325
   4  -2   1     2952.53     2952.53     54.34 o   0.25392
   5  -2   1      268.07      268.07     16.37 o   0.30747
   6  -2   1       63.99       63.99      8.00 o   0.36263
   7  -2   1      105.24      105.24     10.26 o   0.41877
   8  -2   1      177.94      177.94     13.34 o   0.47553
   9  -2   1      635.35      635.35     25.21 o   0.53273
  10  -2   1      445.15      445.15     21.10 o   0.59023
  11  -2   1        1.29        1.29      1.14 o   0.64796
  12  -2   1       72.65       72.65      8.52 o   0.70585
 -12  -1   1       86.12       86.12      9.28 o   0.71617
 -11  -1   1       22.93       22.93      4.79 o   0.65775
 -10  -1   1      387.54      387.54     19.69 o   0.59940
  -9  -1   1      114.40      114.40     10.70 o   0.54113
  -8  -1   1       27.95       27.95      5.29 o   0.48298
  -7  -1   1     1657.91     1657.91     40.72 o   0.42499
  -6  -1   1        2.83        2.83      1.68 o   0.36724
  -5  -1   1     7822.63     7822.63     88.45 o   0.30986
  -4  -1   1      382.44      382.44     19.56 o   0.25311
  -3  -1   1     1378.66     1378.66     37.13 o   0.19754
  -2  -1   1      275.27      275.27     16.59 o   0.14449
  -1  -1   1      124.07      124.07     11.14 o   0.09815
   0  -1   1     2727.09     2727.09     52.22 o   0.07275
   1  -1   1     2714.21     2714.21     52.10 o   0.08862
   2  -1   1     2173.65     2173.65     46.62 o   0.13159
   3  -1   1       14.86       14.86      3.86 o   0.18352
   4  -1   1      926.80      926.80     30.44 o   0.23863
   5  -1   1     2239.19     2239.19     47.32 o   0.29515
   6  -1   1      201.22      201.22     14.19 o   0.35239
   7  -1   1     1028.43     1028.43     32.07 o   0.41006
   8  -1   1     1105.51     1105.51     33.25 o   0.46800
   9  -1   1        7.11        7.11      2.67 o   0.52612
  10  -1   1      325.97      325.97     18.05 o   0.58436
  11  -1   1      231.91      231.91     15.23 o   0.64269
  12  -1   1       38.71       38.71      6.22 o   0.70109
 -12   0   1       56.49       56.49      7.52 o   0.71272
 -11   0   1       53.40       53.40      7.31 o   0.65408
 -10   0   1       31.07       31.07      5.57 o   0.59545
  -9   0   1      278.11      278.11     16.68 o   0.53685
  -8   0   1      207.85      207.85     14.42 o   0.47829
  -7   0   1      649.90      649.90     25.49 o   0.41978
  -6   0   1     1325.29     1325.29     36.40 o   0.36134
  -5   0   1      121.31      121.31     11.01 o   0.30303
  -4   0   1     3405.96     3405.96     58.36 o   0.24491
  -3   0   1       53.86       53.86      7.34 o   0.18719
  -2   0   1     3848.67     3848.67     62.04 o   0.13039
  -1   0   1    10315.75    10315.75    101.57 o   0.07657
   0   0   1     1145.25     1145.25     33.84 o   0.04033
   1   0   1     6215.93     6215.93     78.84 o   0.06552
   2   0   1     4960.98     4960.98     70.43 o   0.11773
   3   0   1        4.27        4.27      2.07 o   0.17415
   4   0   1      925.90      925.90     30.43 o   0.23173
   5   0   1      578.47      578.47     24.05 o   0.28978
   6   0   1     3681.74     3681.74     60.68 o   0.34806
   7   0   1      609.36      609.36     24.69 o   0.40647
   8   0   1      141.45      141.45     11.89 o   0.46497
   9   0   1     3279.81     3279.81     57.27 o   0.52352
  10   0   1      141.97      141.97     11.92 o   0.58211
  11   0   1      149.11      149.11     12.21 o   0.64073
  12   0   1        5.36        5.36      2.32 o   0.69937
 -12   1   1       22.28       22.28      4.72 o   0.71227
 -11   1   1       16.35       16.35      4.04 o   0.65367
 -10   1   1      812.25      812.25     28.50 o   0.59509
  -9   1   1      143.81      143.81     11.99 o   0.53655
  -8   1   1      831.24      831.24     28.83 o   0.47806
  -7   1   1        4.65        4.65      2.16 o   0.41964
  -6   1   1      247.86      247.86     15.74 o   0.36132
  -5   1   1      456.12      456.12     21.36 o   0.30318
  -4   1   1      636.47      636.47     25.23 o   0.24531
  -3   1   1     1942.44     1942.44     44.07 o   0.18799
  -2   1   1      243.71      243.71     15.61 o   0.13193
  -1   1   1     3240.10     3240.10     56.92 o   0.07983
   0   1   1     3675.82     3675.82     60.63 o   0.04735
   1   1   1        5.12        5.12      2.26 o   0.07080
   2   1   1     1206.97     1206.97     34.74 o   0.12118
   3   1   1      313.67      313.67     17.71 o   0.17680
   4   1   1      142.09      142.09     11.92 o   0.23395
   5   1   1      420.83      420.83     20.51 o   0.29174
   6   1   1      561.84      561.84     23.70 o   0.34984
   7   1   1       84.03       84.03      9.17 o   0.40813
   8   1   1      294.77      294.77     17.17 o   0.46653
   9   1   1        4.01        4.01      2.00 o   0.52501
  10   1   1      196.89      196.89     14.03 o   0.58354
  11   1   1      223.48      223.48     14.95 o   0.64211
  12   1   1      318.20      318.20     17.84 o   0.70071
 -12   2   1       37.76       37.76      6.14 o   0.71482
 -11   2   1      108.31      108.31     10.41 o   0.65652
 -10   2   1      380.48      380.48     19.51 o   0.59831
  -9   2   1     1192.93     1192.93     34.54 o   0.54022
  -8   2   1      358.67      358.67     18.94 o   0.48228
  -7   2   1     1712.32     1712.32     41.38 o   0.42457
  -6   2   1       14.73       14.73      3.84 o   0.36718
  -5   2   1      752.51      752.51     27.43 o   0.31030
  -4   2   1    11815.88    11815.88    108.70 o   0.25427
  -3   2   1     2364.44     2364.44     48.63 o   0.19981
  -2   2   1    82382.00    82382.00    287.02 o   0.14864
  -1   2   1     1179.95     1179.95     34.35 o   0.10566
   0   2   1     4640.14     4640.14     68.12 o   0.08449
   1   2   1    13965.20    13965.20    118.17 o   0.10007
   2   2   1     1263.10     1263.10     35.54 o   0.14068
   3   2   1     2990.63     2990.63     54.69 o   0.19097
   4   2   1      468.61      468.61     21.65 o   0.24505
   5   2   1      923.47      923.47     30.39 o   0.30089
   6   2   1     3587.15     3587.15     59.89 o   0.35765
   7   2   1        0.14        0.14      0.38 o   0.41497
   8   2   1      218.36      218.36     14.78 o   0.47264
   9   2   1       24.79       24.79      4.98 o   0.53054
  10   2   1       67.92       67.92      8.24 o   0.58861
  11   2   1       68.90       68.90      8.30 o   0.64681
  12   2   1        2.89        2.89      1.70 o   0.70509
 -12   3   1        2.84        2.84      1.68 o   0.72034
 -11   3   1       24.61       24.61      4.96 o   0.66261
 -10   3   1        0.37        0.37      0.61 o   0.60507
  -9   3   1       90.18       90.18      9.50 o   0.54779
  -8   3   1      787.87      787.87     28.07 o   0.49085
  -7   3   1      126.13      126.13     11.23 o   0.43440
  -6   3   1       19.32       19.32      4.40 o   0.37864
  -5   3   1       92.78       92.78      9.63 o   0.32395
  -4   3   1     4710.91     4710.91     68.64 o   0.27095
  -3   3   1     4835.47     4835.47     69.54 o   0.22088
  -2   3   1     3367.89     3367.89     58.03 o   0.17624
  -1   3   1       63.92       63.92      8.00 o   0.14226
   0   3   1      536.55      536.55     23.16 o   0.12773
   1   3   1       32.91       32.91      5.74 o   0.13891
   2   3   1      229.55      229.55     15.15 o   0.17082
   3   3   1      906.72      906.72     30.11 o   0.21439
   4   3   1     1283.77     1283.77     35.83 o   0.26391
   5   3   1      632.16      632.16     25.14 o   0.31660
   6   3   1      871.12      871.12     29.51 o   0.37111
   7   3   1      591.13      591.13     24.31 o   0.42675
   8   3   1        0.44        0.44      0.66 o   0.48312
   9   3   1      280.63      280.63     16.75 o   0.54000
  10   3   1      172.77      172.77     13.14 o   0.59724
  11   3   1      104.89      104.89     10.24 o   0.65474
  12   3   1      515.20      515.20     22.70 o   0.71245
 -12   4   1      136.05      136.05     11.66 o   0.72876
 -11   4   1       76.17       76.17      8.73 o   0.67183
 -10   4   1      312.21      312.21     17.67 o   0.61524
  -9   4   1       11.52       11.52      3.39 o   0.55909
  -8   4   1      112.78      112.78     10.62 o   0.50354
  -7   4   1     1056.38     1056.38     32.50 o   0.44881
  -6   4   1        2.95        2.95      1.72 o   0.39522
  -5   4   1     1511.06     1511.06     38.87 o   0.34333
  -4   4   1      229.84      229.84     15.16 o   0.29403
  -3   4   1     7783.12     7783.12     88.22 o   0.24886
  -2   4   1     1690.81     1690.81     41.12 o   0.21050
  -1   4   1     7793.54     7793.54     88.28 o   0.18328
   0   4   1     2548.44     2548.44     50.48 o   0.17255
   1   4   1       73.85       73.85      8.59 o   0.18127
   2   4   1      990.97      990.97     31.48 o   0.20700
   3   4   1     4920.14     4920.14     70.14 o   0.24441
   4   4   1     2229.01     2229.01     47.21 o   0.28901
   5   4   1     1149.90     1149.90     33.91 o   0.33796
   6   4   1     2900.70     2900.70     53.86 o   0.38963
   7   4   1       11.98       11.98      3.46 o   0.44306
   8   4   1       85.98       85.98      9.27 o   0.49770
   9   4   1       67.97       67.97      8.24 o   0.55317
  10   4   1        6.54        6.54      2.56 o   0.60926
  11   4   1       30.63       30.63      5.53 o   0.66581
  12   4   1       78.65       78.65      8.87 o   0.72271
 -12   5   1      168.11      168.11     12.97 o   0.73998
 -11   5   1       20.04       20.04      4.48 o   0.68406
 -10   5   1       50.25       50.25      7.09 o   0.62866
  -9   5   1      303.12      303.12     17.41 o   0.57392
  -8   5   1        0.45        0.45      0.67 o   0.52005
  -7   5   1       66.92       66.92      8.18 o   0.46737
  -6   5   1        3.34        3.34      1.83 o   0.41631
  -5   5   1     1466.07     1466.07     38.29 o   0.36755
  -4   5   1        9.90        9.90      3.15 o   0.32214
  -3   5   1      545.68      545.68     23.36 o   0.28170
  -2   5   1      625.60      625.60     25.01 o   0.24868
  -1   5   1       11.10       11.10      3.33 o   0.22633
   0   5   1     1885.44     1885.44     43.42 o   0.21798
   1   5   1    12548.63    12548.63    112.02 o   0.22518
   2   5   1       33.72       33.72      5.81 o   0.24657
   3   5   1     2762.35     2762.35     52.56 o   0.27891
   4   5   1      474.20      474.20     21.78 o   0.31888
   5   5   1      691.61      691.61     26.30 o   0.36398
   6   5   1      797.39      797.39     28.24 o   0.41253
   7   5   1       46.81       46.81      6.84 o   0.46344
   8   5   1      633.71      633.71     25.17 o   0.51603
   9   5   1       18.96       18.96      4.35 o   0.56981
  10   5   1      139.77      139.77     11.82 o   0.62449
  11   5   1      662.18      662.18     25.73 o   0.67985
  12   5   1       44.69       44.69      6.68 o   0.73574
 -12   6   1        3.15        3.15      1.77 o   0.75388
 -11   6   1      117.25      117.25     10.83 o   0.69915
 -10   6   1       54.63       54.63      7.39 o   0.64512
  -9   6   1       42.57       42.57      6.52 o   0.59200
  -8   6   1      534.31      534.31     23.12 o   0.54004
  -7   6   1       24.46       24.46      4.95 o   0.48961
  -6   6   1       66.63       66.63      8.16 o   0.44125
  -5   6   1      114.73      114.73     10.71 o   0.39571
  -4   6   1      127.44      127.44     11.29 o   0.35408
  -3   6   1      646.23      646.23     25.42 o   0.31790
  -2   6   1     1639.95     1639.95     40.50 o   0.28923
  -1   6   1      161.76      161.76     12.72 o   0.27045
   0   6   1        5.55        5.55      2.36 o   0.26370
   1   6   1      410.18      410.18     20.25 o   0.26987
   2   6   1      983.78      983.78     31.37 o   0.28815
   3   6   1      102.35      102.35     10.12 o   0.31643
   4   6   1       76.93       76.93      8.77 o   0.35232
   5   6   1       31.86       31.86      5.64 o   0.39374
   6   6   1       70.79       70.79      8.41 o   0.43913
   7   6   1       16.68       16.68      4.08 o   0.48738
   8   6   1       76.11       76.11      8.72 o   0.53772
   9   6   1       87.54       87.54      9.36 o   0.58962
  10   6   1       40.52       40.52      6.37 o   0.64270
  11   6   1       25.19       25.19      5.02 o   0.69669
  12   6   1      101.84      101.84     10.09 o   0.75139
 -12   7   1      112.20      112.20     10.59 o   0.77031
 -11   7   1        7.39        7.39      2.72 o   0.71691
 -10   7   1       40.40       40.40      6.36 o   0.66441
  -9   7   1       66.51       66.51      8.16 o   0.61304
  -8   7   1      152.28      152.28     12.34 o   0.56312
  -7   7   1      351.63      351.63     18.75 o   0.51506
  -6   7   1       46.83       46.83      6.84 o   0.46944
  -5   7   1      956.39      956.39     30.93 o   0.42704
  -4   7   1      250.45      250.45     15.83 o   0.38892
  -3   7   1      177.49      177.49     13.32 o   0.35644
  -2   7   1      677.95      677.95     26.04 o   0.33128
  -1   7   1     1144.12     1144.12     33.82 o   0.31518
   0   7   1     2721.61     2721.61     52.17 o   0.30958
   1   7   1      389.16      389.16     19.73 o   0.31502
   2   7   1      810.45      810.45     28.47 o   0.33097
   3   7   1     3006.96     3006.96     54.84 o   0.35601
   4   7   1      888.82      888.82     29.81 o   0.38839
   5   7   1     1304.20     1304.20     36.11 o   0.42644
   6   7   1        3.83        3.83      1.96 o   0.46879
   7   7   1      277.24      277.24     16.65 o   0.51437
   8   7   1      921.87      921.87     30.36 o   0.56239
   9   7   1       51.56       51.56      7.18 o   0.61229
  10   7   1      235.10      235.10     15.33 o   0.66364
  11   7   1       78.36       78.36      8.85 o   0.71612
  12   7   1        5.68        5.68      2.38 o   0.76951
 -12   8   1       10.68       10.68      3.27 o   0.78911
 -11   8   1      175.92      175.92     13.26 o   0.73715
 -10   8   1        0.21        0.21      0.46 o   0.68627
  -9   8   1      124.57      124.57     11.16 o   0.63676
  -8   8   1        1.87        1.87      1.37 o   0.58894
  -7   8   1      285.06      285.06     16.88 o   0.54327
  -6   8   1      729.04      729.04     27.00 o   0.50033
  -5   8   1       66.78       66.78      8.17 o   0.46090
  -4   8   1       42.62       42.62      6.53 o   0.42594
  -3   8   1      852.06      852.06     29.19 o   0.39664
  -2   8   1        6.71        6.71      2.59 o   0.37432
  -1   8   1      217.60      217.60     14.75 o   0.36031
   0   8   1       82.84       82.84      9.10 o   0.35556
   1   8   1      958.57      958.57     30.96 o   0.36046
   2   8   1     1541.60     1541.60     39.26 o   0.37461
   3   8   1       25.80       25.80      5.08 o   0.39704
   4   8   1     3881.65     3881.65     62.30 o   0.42644
   5   8   1     1070.84     1070.84     32.72 o   0.46148
   6   8   1      555.90      555.90     23.58 o   0.50098
   7   8   1       63.82       63.82      7.99 o   0.54396
   8   8   1      813.90      813.90     28.53 o   0.58967
   9   8   1      489.20      489.20     22.12 o   0.63752
  10   8   1       10.18       10.18      3.19 o   0.68706
  11   8   1       90.40       90.40      9.51 o   0.73795
  12   8   1        4.34        4.34      2.08 o   0.78993
 -12   9   1       65.44       65.44      8.09 o   0.81013
 -11   9   1       51.11       51.11      7.15 o   0.75967
 -10   9   1       25.49       25.49      5.05 o   0.71048
  -9   9   1       19.63       19.63      4.43 o   0.66286
  -8   9   1      212.23      212.23     14.57 o   0.61715
  -7   9   1      225.46      225.46     15.02 o   0.57382
  -6   9   1      411.00      411.00     20.27 o   0.53345
  -5   9   1      442.29      442.29     21.03 o   0.49676
  -4   9   1      141.82      141.82     11.91 o   0.46462
  -3   9   1      159.37      159.37     12.62 o   0.43803
  -2   9   1      553.78      553.78     23.53 o   0.41806
  -1   9   1      878.80      878.80     29.64 o   0.40569
   0   9   1      884.23      884.23     29.74 o   0.40161
   1   9   1        6.83        6.83      2.61 o   0.40608
   2   9   1      175.47      175.47     13.25 o   0.41882
   3   9   1      688.71      688.71     26.24 o   0.43912
   4   9   1      839.79      839.79     28.98 o   0.46598
   5   9   1     2365.98     2365.98     48.64 o   0.49835
   6   9   1      111.25      111.25     10.55 o   0.53523
   7   9   1      926.21      926.21     30.43 o   0.57575
   8   9   1      478.35      478.35     21.87 o   0.61920
   9   9   1       73.14       73.14      8.55 o   0.66501
  10   9   1      242.52      242.52     15.57 o   0.71271
  11   9   1       33.23       33.23      5.76 o   0.76196
  12   9   1       44.90       44.90      6.70 o   0.81247
 -12  10   1       68.80       68.80      8.29 o   0.83318
 -11  10   1        8.28        8.28      2.88 o   0.78428
 -10  10   1       39.47       39.47      6.28 o   0.73681
  -9  10   1        2.07        2.07      1.44 o   0.69107
  -8  10   1        6.55        6.55      2.56 o   0.64744
  -7  10   1      735.67      735.67     27.12 o   0.60637
  -6  10   1      382.85      382.85     19.57 o   0.56840
  -5  10   1      139.80      139.80     11.82 o   0.53422
  -4  10   1      966.38      966.38     31.09 o   0.50457
  -3  10   1      248.60      248.60     15.77 o   0.48031
  -2  10   1      894.72      894.72     29.91 o   0.46229
  -1  10   1      414.29      414.29     20.35 o   0.45125
   0  10   1     2435.78     2435.78     49.35 o   0.44770
   1  10   1      260.95      260.95     16.15 o   0.45183
   2  10   1       35.08       35.08      5.92 o   0.46343
   3  10   1      555.25      555.25     23.56 o   0.48196
   4  10   1      573.85      573.85     23.96 o   0.50666
   5  10   1      263.04      263.04     16.22 o   0.53668
   6  10   1        9.62        9.62      3.10 o   0.57118
   7  10   1      210.21      210.21     14.50 o   0.60940
   8  10   1      471.33      471.33     21.71 o   0.65069
   9  10   1      683.57      683.57     26.15 o   0.69450
  10  10   1       41.58       41.58      6.45 o   0.74037
  11  10   1      173.22      173.22     13.16 o   0.78796
  12  10   1       12.55       12.55      3.54 o   0.83697
 -12  11   1        9.74        9.74      3.12 o   0.85812
 -11  11   1      112.78      112.78     10.62 o   0.81078
 -10  11   1       66.21       66.21      8.14 o   0.76502
  -9  11   1      165.01      165.01     12.85 o   0.72116
  -8  11   1       31.91       31.91      5.65 o   0.67954
  -7  11   1      114.26      114.26     10.69 o   0.64060
  -6  11   1      170.69      170.69     13.06 o   0.60488
  -5  11   1      272.81      272.81     16.52 o   0.57297
  -4  11   1      170.03      170.03     13.04 o   0.54553
  -3  11   1      418.62      418.62     20.46 o   0.52327
  -2  11   1      117.74      117.74     10.85 o   0.50688
  -1  11   1     1094.98     1094.98     33.09 o   0.49694
   0  11   1       79.74       79.74      8.93 o   0.49382
   1  11   1      203.82      203.82     14.28 o   0.49768
   2  11   1      533.48      533.48     23.10 o   0.50833
   3  11   1      569.04      569.04     23.85 o   0.52538
   4  11   1      899.48      899.48     29.99 o   0.54822
   5  11   1        9.64        9.64      3.11 o   0.57617
   6  11   1      207.19      207.19     14.39 o   0.60853
   7  11   1      281.94      281.94     16.79 o   0.64462
   8  11   1      234.03      234.03     15.30 o   0.68386
   9  11   1       74.86       74.86      8.65 o   0.72574
  10  11   1      156.09      156.09     12.49 o   0.76983
  11  11   1       47.05       47.05      6.86 o   0.81576
  12  11   1       84.03       84.03      9.17 o   0.86325
 -12  12   1       49.27       49.27      7.02 o   0.88477
 -11  12   1        0.98        0.98      0.99 o   0.83900
 -10  12   1      182.16      182.16     13.50 o   0.79494
  -9  12   1        1.60        1.60      1.27 o   0.75288
  -8  12   1      511.70      511.70     22.62 o   0.71319
  -7  12   1      261.49      261.49     16.17 o   0.67628
  -6  12   1       14.02       14.02      3.74 o   0.64262
  -5  12   1      131.64      131.64     11.47 o   0.61276
  -4  12   1       52.67       52.67      7.26 o   0.58727
  -3  12   1      938.03      938.03     30.63 o   0.56675
  -2  12   1        5.68        5.68      2.38 o   0.55175
  -1  12   1        9.26        9.26      3.04 o   0.54272
   0  12   1      451.29      451.29     21.24 o   0.53997
   1  12   1      394.77      394.77     19.87 o   0.54360
   2  12   1      244.91      244.91     15.65 o   0.55346
   3  12   1      109.44      109.44     10.46 o   0.56925
   4  12   1      228.04      228.04     15.10 o   0.59049
   5  12   1       41.90       41.90      6.47 o   0.61661
   6  12   1       27.37       27.37      5.23 o   0.64703
   7  12   1      214.79      214.79     14.66 o   0.68116
   8  12   1      152.36      152.36     12.34 o   0.71848
   9  12   1       91.07       91.07      9.54 o   0.75852
  10  12   1       41.03       41.03      6.41 o   0.80087
  11  12   1       99.53       99.53      9.98 o   0.84518
  12  12   1        2.22        2.22      1.49 o   0.89116
 -12  13   1       38.02       38.02      6.17 o   0.91299
 -11  13   1       12.29       12.29      3.51 o   0.86877
 -10  13   1        1.43        1.43      1.20 o   0.82636
  -9  13   1       88.51       88.51      9.41 o   0.78605
  -8  13   1        0.40        0.40      0.63 o   0.74819
  -7  13   1       39.04       39.04      6.25 o   0.71317
  -6  13   1      303.63      303.63     17.42 o   0.68141
  -5  13   1       41.27       41.27      6.42 o   0.65341
  -4  13   1      644.29      644.29     25.38 o   0.62965
  -3  13   1       77.51       77.51      8.80 o   0.61064
  -2  13   1      214.85      214.85     14.66 o   0.59683
  -1  13   1       43.54       43.54      6.60 o   0.58859
   0  13   1        6.42        6.42      2.53 o   0.58614
   1  13   1      120.82      120.82     10.99 o   0.58957
   2  13   1        0.16        0.16      0.40 o   0.59877
   3  13   1      869.78      869.78     29.49 o   0.61348
   4  13   1       85.23       85.23      9.23 o   0.63331
   5  13   1       55.17       55.17      7.43 o   0.65782
   6  13   1      428.56      428.56     20.70 o   0.68648
   7  13   1       17.50       17.50      4.18 o   0.71882
   8  13   1      522.91      522.91     22.87 o   0.75435
   9  13   1       16.93       16.93      4.11 o   0.79264
  10  13   1      226.09      226.09     15.04 o   0.83332
  11  13   1      191.29      191.29     13.83 o   0.87606
  12  13   1        9.86        9.86      3.14 o   0.92055
 -12  14   1        2.83        2.83      1.68 o   0.94263
 -11  14   1        9.21        9.21      3.04 o   0.89993
 -10  14   1       46.90       46.90      6.85 o   0.85912
  -9  14   1       17.72       17.72      4.21 o   0.82049
  -8  14   1       61.02       61.02      7.81 o   0.78436
  -7  14   1       65.10       65.10      8.07 o   0.75109
  -6  14   1       77.81       77.81      8.82 o   0.72109
  -5  14   1       19.34       19.34      4.40 o   0.69476
  -4  14   1       17.29       17.29      4.16 o   0.67254
  -3  14   1      278.65      278.65     16.69 o   0.65486
  -2  14   1       76.95       76.95      8.77 o   0.64208
  -1  14   1      146.04      146.04     12.08 o   0.63451
   0  14   1      101.50      101.50     10.07 o   0.63232
   1  14   1       17.03       17.03      4.13 o   0.63558
   2  14   1       41.12       41.12      6.41 o   0.64421
   3  14   1      271.19      271.19     16.47 o   0.65798
   4  14   1      130.12      130.12     11.41 o   0.67659
   5  14   1        4.94        4.94      2.22 o   0.69966
   6  14   1       24.12       24.12      4.91 o   0.72675
   7  14   1       73.06       73.06      8.55 o   0.75743
   8  14   1       15.58       15.58      3.95 o   0.79130
   9  14   1        1.96        1.96      1.40 o   0.82795
  10  14   1       90.95       90.95      9.54 o   0.86703
  11  14   1        0.53        0.53      0.73 o   0.90824
  12  14   1      127.74      127.74     11.30 o   0.95129
 -12  15   1        1.58        1.58      1.26 o   0.97358
 -11  15   1       19.43       19.43      4.41 o   0.93235
 -10  15   1       61.33       61.33      7.83 o   0.89308
  -9  15   1        0.38        0.38      0.61 o   0.85604
  -8  15   1      100.40      100.40     10.02 o   0.82154
  -7  15   1       20.45       20.45      4.52 o   0.78991
  -6  15   1      216.52      216.52     14.71 o   0.76150
  -5  15   1       40.83       40.83      6.39 o   0.73669
  -4  15   1       69.59       69.59      8.34 o   0.71585
  -3  15   1       85.99       85.99      9.27 o   0.69934
  -2  15   1       83.72       83.72      9.15 o   0.68747
  -1  15   1        1.91        1.91      1.38 o   0.68048
   0  15   1      557.88      557.88     23.62 o   0.67852
   1  15   1       80.21       80.21      8.96 o   0.68163
   2  15   1      272.47      272.47     16.51 o   0.68976
   3  15   1       32.52       32.52      5.70 o   0.70271
   4  15   1        9.32        9.32      3.05 o   0.72024
   5  15   1       38.95       38.95      6.24 o   0.74202
   6  15   1        5.41        5.41      2.33 o   0.76769
   7  15   1       32.85       32.85      5.73 o   0.79686
   8  15   1        9.30        9.30      3.05 o   0.82918
   9  15   1        4.25        4.25      2.06 o   0.86429
  10  15   1       53.70       53.70      7.33 o   0.90186
  11  15   1        9.21        9.21      3.04 o   0.94160
  12  15   1        2.33        2.33      1.53 o   0.98324
 -12  16   1       50.17       50.17      7.08 o   1.00570
 -11  16   1       21.70       21.70      4.66 o   0.96589
 -10  16   1       37.29       37.29      6.11 o   0.92810
  -9  16   1       79.02       79.02      8.89 o   0.89258
  -8  16   1        6.63        6.63      2.58 o   0.85961
  -7  16   1      105.76      105.76     10.28 o   0.82949
  -6  16   1       24.44       24.44      4.94 o   0.80255
  -5  16   1       98.57       98.57      9.93 o   0.77912
  -4  16   1      101.27      101.27     10.06 o   0.75951
  -3  16   1       56.69       56.69      7.53 o   0.74404
  -2  16   1       89.99       89.99      9.49 o   0.73296
  -1  16   1       34.01       34.01      5.83 o   0.72648
   0  16   1        2.10        2.10      1.45 o   0.72472
   1  16   1      131.05      131.05     11.45 o   0.72771
   2  16   1        3.02        3.02      1.74 o   0.73540
   3  16   1        4.14        4.14      2.04 o   0.74763
   4  16   1      255.29      255.29     15.98 o   0.76420
   5  16   1        8.93        8.93      2.99 o   0.78483
   6  16   1       54.22       54.22      7.36 o   0.80920
   7  16   1       49.62       49.62      7.04 o   0.83700
   8  16   1      160.20      160.20     12.66 o   0.86788
   9  16   1       54.23       54.23      7.36 o   0.90154
  10  16   1       42.75       42.75      6.54 o   0.93767
  11  16   1       28.23       28.23      5.31 o   0.97601
  12  16   1        9.06        9.06      3.01 o   1.01629
 -12 -16   2       11.68       11.68      3.42 o   1.06735
 -11 -16   2        1.80        1.80      1.34 o   1.02791
 -10 -16   2       19.17       19.17      4.38 o   0.99040
  -9 -16   2       20.68       20.68      4.55 o   0.95503
  -8 -16   2        7.77        7.77      2.79 o   0.92204
  -7 -16   2      205.10      205.10     14.32 o   0.89171
  -6 -16   2       60.23       60.23      7.76 o   0.86432
  -5 -16   2      134.88      134.88     11.61 o   0.84014
  -4 -16   2        5.91        5.91      2.43 o   0.81947
  -3 -16   2       15.54       15.54      3.94 o   0.80257
  -2 -16   2      168.48      168.48     12.98 o   0.78970
  -1 -16   2        2.16        2.16      1.47 o   0.78104
   0 -16   2       66.33       66.33      8.14 o   0.77674
   1 -16   2        1.24        1.24      1.12 o   0.77687
   2 -16   2      114.41      114.41     10.70 o   0.78142
   3 -16   2       37.78       37.78      6.15 o   0.79034
   4 -16   2       18.59       18.59      4.31 o   0.80345
   5 -16   2      138.15      138.15     11.75 o   0.82058
   6 -16   2       40.56       40.56      6.37 o   0.84146
   7 -16   2       35.30       35.30      5.94 o   0.86583
   8 -16   2       48.22       48.22      6.94 o   0.89341
   9 -16   2        1.11        1.11      1.06 o   0.92390
  10 -16   2       62.12       62.12      7.88 o   0.95703
  11 -16   2       46.63       46.63      6.83 o   0.99254
  12 -16   2        7.53        7.53      2.74 o   1.03017
 -12 -15   2       47.48       47.48      6.89 o   1.03371
 -11 -15   2       14.16       14.16      3.76 o   0.99300
 -10 -15   2        0.04        0.04      0.21 o   0.95417
  -9 -15   2       44.56       44.56      6.68 o   0.91745
  -8 -15   2       44.05       44.05      6.64 o   0.88313
  -7 -15   2      120.77      120.77     10.99 o   0.85147
  -6 -15   2       63.52       63.52      7.97 o   0.82280
  -5 -15   2       20.68       20.68      4.55 o   0.79743
  -4 -15   2      226.22      226.22     15.04 o   0.77569
  -3 -15   2       81.54       81.54      9.03 o   0.75789
  -2 -15   2        2.04        2.04      1.43 o   0.74431
  -1 -15   2       64.24       64.24      8.02 o   0.73519
   0 -15   2       59.60       59.60      7.72 o   0.73069
   1 -15   2      118.00      118.00     10.86 o   0.73090
   2 -15   2       35.70       35.70      5.97 o   0.73582
   3 -15   2      132.81      132.81     11.52 o   0.74534
   4 -15   2      108.68      108.68     10.42 o   0.75931
   5 -15   2        1.39        1.39      1.18 o   0.77747
   6 -15   2      288.09      288.09     16.97 o   0.79955
   7 -15   2       49.36       49.36      7.03 o   0.82522
   8 -15   2        1.71        1.71      1.31 o   0.85417
   9 -15   2       61.26       61.26      7.83 o   0.88608
  10 -15   2       38.16       38.16      6.18 o   0.92063
  11 -15   2       38.77       38.77      6.23 o   0.95754
  12 -15   2       26.98       26.98      5.19 o   0.99655
 -12 -14   2        2.06        2.06      1.43 o   1.00108
 -11 -14   2       16.13       16.13      4.02 o   0.95904
 -10 -14   2       73.85       73.85      8.59 o   0.91883
  -9 -14   2       37.29       37.29      6.11 o   0.88071
  -8 -14   2       77.35       77.35      8.79 o   0.84495
  -7 -14   2        6.93        6.93      2.63 o   0.81188
  -6 -14   2      146.48      146.48     12.10 o   0.78182
  -5 -14   2       32.65       32.65      5.71 o   0.75515
  -4 -14   2       23.13       23.13      4.81 o   0.73222
  -3 -14   2      469.87      469.87     21.68 o   0.71341
  -2 -14   2       21.61       21.61      4.65 o   0.69904
  -1 -14   2       28.83       28.83      5.37 o   0.68940
   0 -14   2      151.67      151.67     12.32 o   0.68468
   1 -14   2       42.04       42.04      6.48 o   0.68498
   2 -14   2      434.86      434.86     20.85 o   0.69029
   3 -14   2      239.63      239.63     15.48 o   0.70051
   4 -14   2       89.47       89.47      9.46 o   0.71543
   5 -14   2       24.61       24.61      4.96 o   0.73475
   6 -14   2       28.16       28.16      5.31 o   0.75814
   7 -14   2      108.62      108.62     10.42 o   0.78524
   8 -14   2       11.77       11.77      3.43 o   0.81567
   9 -14   2       68.64       68.64      8.28 o   0.84909
  10 -14   2        6.98        6.98      2.64 o   0.88514
  11 -14   2        0.07        0.07      0.27 o   0.92353
  12 -14   2        5.08        5.08      2.25 o   0.96397
 -12 -13   2       61.78       61.78      7.86 o   0.96957
 -11 -13   2        0.57        0.57      0.76 o   0.92615
 -10 -13   2       81.55       81.55      9.03 o   0.88451
  -9 -13   2       86.28       86.28      9.29 o   0.84490
  -8 -13   2       21.67       21.67      4.66 o   0.80763
  -7 -13   2      338.45      338.45     18.40 o   0.77302
  -6 -13   2       15.64       15.64      3.95 o   0.74146
  -5 -13   2      406.10      406.10     20.15 o   0.71335
  -4 -13   2      341.66      341.66     18.48 o   0.68912
  -3 -13   2       45.94       45.94      6.78 o   0.66917
  -2 -13   2      199.08      199.08     14.11 o   0.65391
  -1 -13   2       62.17       62.17      7.88 o   0.64367
   0 -13   2       31.39       31.39      5.60 o   0.63870
   1 -13   2      350.74      350.74     18.73 o   0.63910
   2 -13   2       14.75       14.75      3.84 o   0.64488
   3 -13   2      113.63      113.63     10.66 o   0.65589
   4 -13   2        7.61        7.61      2.76 o   0.67187
   5 -13   2       27.07       27.07      5.20 o   0.69248
   6 -13   2       32.82       32.82      5.73 o   0.71733
   7 -13   2       16.95       16.95      4.12 o   0.74598
   8 -13   2       62.24       62.24      7.89 o   0.77802
   9 -13   2        9.69        9.69      3.11 o   0.81305
  10 -13   2      127.68      127.68     11.30 o   0.85069
  11 -13   2        7.30        7.30      2.70 o   0.89062
  12 -13   2        3.96        3.96      1.99 o   0.93255
 -12 -12   2        2.70        2.70      1.64 o   0.93928
 -11 -12   2      100.35      100.35     10.02 o   0.89445
 -10 -12   2        1.97        1.97      1.40 o   0.85132
  -9 -12   2       74.29       74.29      8.62 o   0.81015
  -8 -12   2      144.65      144.65     12.03 o   0.77127
  -7 -12   2      146.07      146.07     12.09 o   0.73503
  -6 -12   2      308.77      308.77     17.57 o   0.70183
  -5 -12   2        6.18        6.18      2.49 o   0.67215
  -4 -12   2      184.63      184.63     13.59 o   0.64645
  -3 -12   2      556.61      556.61     23.59 o   0.62523
  -2 -12   2       28.19       28.19      5.31 o   0.60896
  -1 -12   2      511.77      511.77     22.62 o   0.59804
   0 -12   2        9.69        9.69      3.11 o   0.59276
   1 -12   2      235.63      235.63     15.35 o   0.59329
   2 -12   2       26.37       26.37      5.13 o   0.59959
   3 -12   2      198.37      198.37     14.08 o   0.61150
   4 -12   2      162.28      162.28     12.74 o   0.62870
   5 -12   2       28.90       28.90      5.38 o   0.65076
   6 -12   2        2.77        2.77      1.66 o   0.67722
   7 -12   2      232.00      232.00     15.23 o   0.70757
   8 -12   2      120.85      120.85     10.99 o   0.74134
   9 -12   2      164.89      164.89     12.84 o   0.77809
  10 -12   2      102.65      102.65     10.13 o   0.81741
  11 -12   2       48.15       48.15      6.94 o   0.85895
  12 -12   2       27.99       27.99      5.29 o   0.90241
 -12 -11   2        1.51        1.51      1.23 o   0.91033
 -11 -11   2       25.61       25.61      5.06 o   0.86406
 -10 -11   2       25.74       25.74      5.07 o   0.81940
  -9 -11   2       13.50       13.50      3.67 o   0.77661
  -8 -11   2       92.13       92.13      9.60 o   0.73602
  -7 -11   2        8.56        8.56      2.93 o   0.69803
  -6 -11   2       20.84       20.84      4.56 o   0.66307
  -5 -11   2      167.23      167.23     12.93 o   0.63164
  -4 -11   2       27.22       27.22      5.22 o   0.60431
  -3 -11   2      139.75      139.75     11.82 o   0.58165
  -2 -11   2      381.95      381.95     19.54 o   0.56421
  -1 -11   2      576.65      576.65     24.01 o   0.55250
   0 -11   2      101.28      101.28     10.06 o   0.54688
   1 -11   2       80.14       80.14      8.95 o   0.54755
   2 -11   2       50.52       50.52      7.11 o   0.55447
   3 -11   2      862.23      862.23     29.36 o   0.56742
   4 -11   2        6.72        6.72      2.59 o   0.58600
   5 -11   2      104.96      104.96     10.25 o   0.60970
   6 -11   2        1.02        1.02      1.01 o   0.63794
   7 -11   2       31.35       31.35      5.60 o   0.67015
   8 -11   2       23.61       23.61      4.86 o   0.70579
   9 -11   2        0.61        0.61      0.78 o   0.74437
  10 -11   2       12.66       12.66      3.56 o   0.78544
  11 -11   2        0.16        0.16      0.40 o   0.82865
  12 -11   2        9.84        9.84      3.14 o   0.87368
 -12 -10   2        6.06        6.06      2.46 o   0.88286
 -11 -10   2        5.31        5.31      2.30 o   0.83513
 -10 -10   2       10.45       10.45      3.23 o   0.78890
  -9 -10   2       98.38       98.38      9.92 o   0.74443
  -8 -10   2        5.01        5.01      2.24 o   0.70206
  -7 -10   2       58.53       58.53      7.65 o   0.66220
  -6 -10   2      319.19      319.19     17.87 o   0.62532
  -5 -10   2      142.46      142.46     11.94 o   0.59198
  -4 -10   2      220.12      220.12     14.84 o   0.56282
  -3 -10   2      124.33      124.33     11.15 o   0.53851
  -2 -10   2     1753.90     1753.90     41.88 o   0.51973
  -1 -10   2      761.25      761.25     27.59 o   0.50710
   0 -10   2      225.22      225.22     15.01 o   0.50108
   1 -10   2      233.42      233.42     15.28 o   0.50190
   2 -10   2      268.60      268.60     16.39 o   0.50955
   3 -10   2      653.74      653.74     25.57 o   0.52371
   4 -10   2      976.82      976.82     31.25 o   0.54389
   5 -10   2       26.12       26.12      5.11 o   0.56943
   6 -10   2      250.33      250.33     15.82 o   0.59966
   7 -10   2        4.71        4.71      2.17 o   0.63390
   8 -10   2      116.99      116.99     10.82 o   0.67155
   9 -10   2       30.28       30.28      5.50 o   0.71205
  10 -10   2        9.49        9.49      3.08 o   0.75496
  11 -10   2       10.58       10.58      3.25 o   0.79988
  12 -10   2        0.83        0.83      0.91 o   0.84650
 -12  -9   2       18.47       18.47      4.30 o   0.85700
 -11  -9   2       15.93       15.93      3.99 o   0.80782
 -10  -9   2      110.88      110.88     10.53 o   0.75999
  -9  -9   2        1.73        1.73      1.31 o   0.71380
  -8  -9   2      201.08      201.08     14.18 o   0.66957
  -7  -9   2       78.91       78.91      8.88 o   0.62773
  -6  -9   2      154.12      154.12     12.41 o   0.58879
  -5  -9   2      547.99      547.99     23.41 o   0.55335
  -4  -9   2      990.36      990.36     31.47 o   0.52214
  -3  -9   2      203.74      203.74     14.27 o   0.49594
  -2  -9   2      109.93      109.93     10.48 o   0.47559
  -1  -9   2      247.60      247.60     15.74 o   0.46187
   0  -9   2     1186.84     1186.84     34.45 o   0.45536
   1  -9   2      662.38      662.38     25.74 o   0.45639
   2  -9   2     1575.18     1575.18     39.69 o   0.46490
   3  -9   2      415.46      415.46     20.38 o   0.48049
   4  -9   2      264.64      264.64     16.27 o   0.50250
   5  -9   2       50.84       50.84      7.13 o   0.53014
   6  -9   2       56.48       56.48      7.52 o   0.56258
   7  -9   2      409.92      409.92     20.25 o   0.59904
   8  -9   2        1.13        1.13      1.06 o   0.63882
   9  -9   2      308.39      308.39     17.56 o   0.68135
  10  -9   2      253.03      253.03     15.91 o   0.72615
  11  -9   2       12.53       12.53      3.54 o   0.77282
  12  -9   2       38.12       38.12      6.17 o   0.82104
 -12  -8   2       86.83       86.83      9.32 o   0.83292
 -11  -8   2       35.38       35.38      5.95 o   0.78229
 -10  -8   2       64.68       64.68      8.04 o   0.73287
  -9  -8   2        2.03        2.03      1.43 o   0.68492
  -8  -8   2       16.96       16.96      4.12 o   0.63878
  -7  -8   2        5.39        5.39      2.32 o   0.59487
  -6  -8   2      173.29      173.29     13.16 o   0.55372
  -5  -8   2      232.47      232.47     15.25 o   0.51598
  -4  -8   2       12.47       12.47      3.53 o   0.48246
  -3  -8   2       94.53       94.53      9.72 o   0.45409
  -2  -8   2      946.29      946.29     30.76 o   0.43190
  -1  -8   2      421.60      421.60     20.53 o   0.41686
   0  -8   2      767.64      767.64     27.71 o   0.40977
   1  -8   2      188.76      188.76     13.74 o   0.41104
   2  -8   2     4725.95     4725.95     68.75 o   0.42059
   3  -8   2      299.41      299.41     17.30 o   0.43788
   4  -8   2        7.43        7.43      2.73 o   0.46205
   5  -8   2      199.97      199.97     14.14 o   0.49207
   6  -8   2      367.50      367.50     19.17 o   0.52696
   7  -8   2       38.15       38.15      6.18 o   0.56581
   8  -8   2      464.90      464.90     21.56 o   0.60786
   9  -8   2       20.01       20.01      4.47 o   0.65249
  10  -8   2        2.17        2.17      1.47 o   0.69921
  11  -8   2      110.93      110.93     10.53 o   0.74763
  12  -8   2      102.63      102.63     10.13 o   0.79744
 -12  -7   2      173.58      173.58     13.17 o   0.81076
 -11  -7   2      603.25      603.25     24.56 o   0.75872
 -10  -7   2       47.94       47.94      6.92 o   0.70773
  -9  -7   2       72.27       72.27      8.50 o   0.65804
  -8  -7   2        8.21        8.21      2.87 o   0.60996
  -7  -7   2      772.95      772.95     27.80 o   0.56390
  -6  -7   2      312.03      312.03     17.66 o   0.52040
  -5  -7   2        1.77        1.77      1.33 o   0.48015
  -4  -7   2      155.45      155.45     12.47 o   0.44406
  -3  -7   2       11.50       11.50      3.39 o   0.41319
  -2  -7   2      778.23      778.23     27.90 o   0.38880
  -1  -7   2     3285.82     3285.82     57.32 o   0.37217
   0  -7   2      120.23      120.23     10.97 o   0.36435
   1  -7   2     3746.68     3746.68     61.21 o   0.36592
   2  -7   2     1235.69     1235.69     35.15 o   0.37676
   3  -7   2      801.90      801.90     28.32 o   0.39610
   4  -7   2      222.40      222.40     14.91 o   0.42279
   5  -7   2      128.00      128.00     11.31 o   0.45552
   6  -7   2     2440.91     2440.91     49.41 o   0.49311
   7  -7   2      163.35      163.35     12.78 o   0.53452
   8  -7   2      268.25      268.25     16.38 o   0.57894
   9  -7   2      487.61      487.61     22.08 o   0.62572
  10  -7   2       16.09       16.09      4.01 o   0.67438
  11  -7   2      121.79      121.79     11.04 o   0.72454
  12  -7   2       80.38       80.38      8.97 o   0.77590
 -12  -6   2       19.10       19.10      4.37 o   0.79069
 -11  -6   2       12.96       12.96      3.60 o   0.73731
 -10  -6   2       32.26       32.26      5.68 o   0.68481
  -9  -6   2        0.85        0.85      0.92 o   0.63340
  -8  -6   2      202.84      202.84     14.24 o   0.58338
  -7  -6   2        4.58        4.58      2.14 o   0.53513
  -6  -6   2     1188.27     1188.27     34.47 o   0.48919
  -5  -6   2      296.61      296.61     17.22 o   0.44626
  -4  -6   2      113.18      113.18     10.64 o   0.40729
  -3  -6   2      922.07      922.07     30.37 o   0.37354
  -2  -6   2      145.81      145.81     12.08 o   0.34652
  -1  -6   2      177.71      177.71     13.33 o   0.32791
   0  -6   2      917.24      917.24     30.29 o   0.31918
   1  -6   2      309.46      309.46     17.59 o   0.32113
   2  -6   2     1418.19     1418.19     37.66 o   0.33358
   3  -6   2      659.29      659.29     25.68 o   0.35543
   4  -6   2     1028.55     1028.55     32.07 o   0.38508
   5  -6   2      651.97      651.97     25.53 o   0.42089
   6  -6   2      317.36      317.36     17.81 o   0.46142
   7  -6   2      487.94      487.94     22.09 o   0.50554
   8  -6   2       15.90       15.90      3.99 o   0.55238
   9  -6   2      295.99      295.99     17.20 o   0.60133
  10  -6   2      124.54      124.54     11.16 o   0.65189
  11  -6   2        0.17        0.17      0.42 o   0.70372
  12  -6   2       11.49       11.49      3.39 o   0.75657
 -12  -5   2      247.09      247.09     15.72 o   0.77288
 -11  -5   2       48.39       48.39      6.96 o   0.71824
 -10  -5   2      123.95      123.95     11.13 o   0.66431
  -9  -5   2      590.28      590.28     24.30 o   0.61127
  -8  -5   2      480.44      480.44     21.92 o   0.55937
  -7  -5   2      905.37      905.37     30.09 o   0.50895
  -6  -5   2        3.07        3.07      1.75 o   0.46052
  -5  -5   2      814.72      814.72     28.54 o   0.41476
  -4  -5   2     2304.70     2304.70     48.01 o   0.37265
  -3  -5   2       79.98       79.98      8.94 o   0.33559
  -2  -5   2     2146.82     2146.82     46.33 o   0.30540
  -1  -5   2        0.75        0.75      0.86 o   0.28429
   0  -5   2     1185.49     1185.49     34.43 o   0.27437
   1  -5   2      258.38      258.38     16.07 o   0.27683
   2  -5   2      726.14      726.14     26.95 o   0.29136
   3  -5   2     1832.47     1832.47     42.81 o   0.31631
   4  -5   2       40.47       40.47      6.36 o   0.34944
   5  -5   2     2407.17     2407.17     49.06 o   0.38868
   6  -5   2      740.47      740.47     27.21 o   0.43236
   7  -5   2        0.88        0.88      0.94 o   0.47927
   8  -5   2      706.12      706.12     26.57 o   0.52855
   9  -5   2       10.50       10.50      3.24 o   0.57960
  10  -5   2        7.73        7.73      2.78 o   0.63199
  11  -5   2        2.05        2.05      1.43 o   0.68541
  12  -5   2       16.88       16.88      4.11 o   0.73963
 -12  -4   2       56.12       56.12      7.49 o   0.75747
 -11  -4   2      138.54      138.54     11.77 o   0.70172
 -10  -4   2        0.48        0.48      0.69 o   0.64649
  -9  -4   2      784.23      784.23     28.00 o   0.59194
  -8  -4   2      588.31      588.31     24.26 o   0.53827
  -7  -4   2     1231.52     1231.52     35.09 o   0.48578
  -6  -4   2     2722.21     2722.21     52.17 o   0.43489
  -5  -4   2       12.19       12.19      3.49 o   0.38624
  -4  -4   2     1566.37     1566.37     39.58 o   0.34079
  -3  -4   2      850.54      850.54     29.16 o   0.29998
  -2  -4   2     2659.72     2659.72     51.57 o   0.26598
  -1  -4   2     4195.47     4195.47     64.77 o   0.24166
   0  -4   2     5426.16     5426.16     73.66 o   0.23013
   1  -4   2     3090.02     3090.02     55.59 o   0.23328
   2  -4   2     4460.75     4460.75     66.79 o   0.25057
   3  -4   2      167.29      167.29     12.93 o   0.27937
   4  -4   2     1045.67     1045.67     32.34 o   0.31656
   5  -4   2     1119.09     1119.09     33.45 o   0.35956
   6  -4   2      553.09      553.09     23.52 o   0.40651
   7  -4   2      231.77      231.77     15.22 o   0.45620
   8  -4   2      260.49      260.49     16.14 o   0.50783
   9  -4   2      457.95      457.95     21.40 o   0.56086
  10  -4   2       58.94       58.94      7.68 o   0.61493
  11  -4   2        5.04        5.04      2.24 o   0.66979
  12  -4   2       52.40       52.40      7.24 o   0.72526
 -12  -3   2        5.26        5.26      2.29 o   0.74463
 -11  -3   2      207.56      207.56     14.41 o   0.68791
 -10  -3   2      119.24      119.24     10.92 o   0.63156
  -9  -3   2      295.29      295.29     17.18 o   0.57568
  -8  -3   2       38.70       38.70      6.22 o   0.52044
  -7  -3   2      725.57      725.57     26.94 o   0.46606
  -6  -3   2      636.31      636.31     25.23 o   0.41288
  -5  -3   2     1035.85     1035.85     32.18 o   0.36142
  -4  -3   2     1330.94     1330.94     36.48 o   0.31254
  -3  -3   2      326.23      326.23     18.06 o   0.26765
  -2  -3   2        6.44        6.44      2.54 o   0.22913
  -1  -3   2      231.69      231.69     15.22 o   0.20065
   0  -3   2     1883.63     1883.63     43.40 o   0.18688
   1  -3   2       85.77       85.77      9.26 o   0.19103
   2  -3   2      772.11      772.11     27.79 o   0.21203
   3  -3   2      880.66      880.66     29.68 o   0.24562
   4  -3   2      367.13      367.13     19.16 o   0.28740
   5  -3   2      292.84      292.84     17.11 o   0.33432
   6  -3   2      436.90      436.90     20.90 o   0.38450
   7  -3   2       13.98       13.98      3.74 o   0.43683
   8  -3   2        2.77        2.77      1.66 o   0.49061
   9  -3   2        8.83        8.83      2.97 o   0.54541
  10  -3   2      733.53      733.53     27.08 o   0.60096
  11  -3   2        4.97        4.97      2.23 o   0.65707
  12  -3   2       57.59       57.59      7.59 o   0.71360
 -12  -2   2      152.74      152.74     12.36 o   0.73448
 -11  -2   2       96.84       96.84      9.84 o   0.67698
 -10  -2   2      434.30      434.30     20.84 o   0.61973
  -9  -2   2      379.62      379.62     19.48 o   0.56277
  -8  -2   2       87.26       87.26      9.34 o   0.50623
  -7  -2   2       91.05       91.05      9.54 o   0.45025
  -6  -2   2      621.33      621.33     24.93 o   0.39508
  -5  -2   2     1223.97     1223.97     34.99 o   0.34109
  -4  -2   2        7.70        7.70      2.78 o   0.28898
  -3  -2   2        0.55        0.55      0.74 o   0.23994
  -2  -2   2     4542.71     4542.71     67.40 o   0.19630
  -1  -2   2      111.55      111.55     10.56 o   0.16249
   0  -2   2      708.24      708.24     26.61 o   0.14550
   1  -2   2     3518.66     3518.66     59.32 o   0.15113
   2  -2   2      467.18      467.18     21.61 o   0.17724
   3  -2   2      465.34      465.34     21.57 o   0.21654
   4  -2   2      260.41      260.41     16.14 o   0.26318
   5  -2   2     2265.28     2265.28     47.59 o   0.31391
   6  -2   2      133.23      133.23     11.54 o   0.36704
   7  -2   2      202.50      202.50     14.23 o   0.42166
   8  -2   2      279.08      279.08     16.71 o   0.47726
   9  -2   2     1002.90     1002.90     31.67 o   0.53354
  10  -2   2        1.90        1.90      1.38 o   0.59030
  11  -2   2      399.12      399.12     19.98 o   0.64741
  12  -2   2        0.06        0.06      0.25 o   0.70479
 -12  -1   2       74.84       74.84      8.65 o   0.72714
 -11  -1   2      105.53      105.53     10.27 o   0.66909
 -10  -1   2       95.44       95.44      9.77 o   0.61118
  -9  -1   2       67.75       67.75      8.23 o   0.55344
  -8  -1   2      214.25      214.25     14.64 o   0.49594
  -7  -1   2       55.87       55.87      7.47 o   0.43877
  -6  -1   2      670.05      670.05     25.89 o   0.38208
  -5  -1   2      331.51      331.51     18.21 o   0.32611
  -4  -1   2       95.67       95.67      9.78 o   0.27132
  -3  -1   2      314.99      314.99     17.75 o   0.21859
  -2  -1   2        3.69        3.69      1.92 o   0.16986
  -1  -1   2     2467.99     2467.99     49.68 o   0.12971
   0  -1   2       92.79       92.79      9.63 o   0.10816
   1  -1   2      223.24      223.24     14.94 o   0.11608
   2  -1   2      225.90      225.90     15.03 o   0.14883
   3  -1   2     4925.82     4925.82     70.18 o   0.19424
   4  -1   2     5421.81     5421.81     73.63 o   0.24538
   5  -1   2      831.32      831.32     28.83 o   0.29932
   6  -1   2       89.31       89.31      9.45 o   0.35479
   7  -1   2      365.51      365.51     19.12 o   0.41117
   8  -1   2        8.77        8.77      2.96 o   0.46813
   9  -1   2      676.82      676.82     26.02 o   0.52549
  10  -1   2       23.04       23.04      4.80 o   0.58312
  11  -1   2      120.77      120.77     10.99 o   0.64095
  12  -1   2        4.03        4.03      2.01 o   0.69894
 -12   0   2        8.20        8.20      2.86 o   0.72269
 -11   0   2       61.17       61.17      7.82 o   0.66433
 -10   0   2      590.54      590.54     24.30 o   0.60605
  -9   0   2      250.60      250.60     15.83 o   0.54787
  -8   0   2       93.49       93.49      9.67 o   0.48982
  -7   0   2     1155.58     1155.58     33.99 o   0.43196
  -6   0   2      172.85      172.85     13.15 o   0.37438
  -5   0   2      116.74      116.74     10.80 o   0.31722
  -4   0   2       36.74       36.74      6.06 o   0.26077
  -3   0   2     8711.53     8711.53     93.34 o   0.20561
  -2   0   2     1877.46     1877.46     43.33 o   0.15314
  -1   0   2      344.20      344.20     18.55 o   0.10737
   0   0   2       87.88       87.88      9.37 o   0.08067
   1   0   2     2886.85     2886.85     53.73 o   0.09158
   2   0   2      884.56      884.56     29.74 o   0.13103
   3   0   2       24.57       24.57      4.96 o   0.18125
   4   0   2       55.82       55.82      7.47 o   0.23545
   5   0   2     2441.42     2441.42     49.41 o   0.29142
   6   0   2      432.38      432.38     20.79 o   0.34830
   7   0   2       33.25       33.25      5.77 o   0.40571
   8   0   2      999.00      999.00     31.61 o   0.46346
   9   0   2       78.08       78.08      8.84 o   0.52143
  10   0   2      611.55      611.55     24.73 o   0.57956
  11   0   2        1.98        1.98      1.41 o   0.63779
  12   0   2        0.96        0.96      0.98 o   0.69612
 -12   1   2       39.46       39.46      6.28 o   0.72119
 -11   1   2       86.08       86.08      9.28 o   0.66278
 -10   1   2       16.08       16.08      4.01 o   0.60443
  -9   1   2     1025.38     1025.38     32.02 o   0.54618
  -8   1   2       63.45       63.45      7.97 o   0.48803
  -7   1   2      162.08      162.08     12.73 o   0.43006
  -6   1   2      436.83      436.83     20.90 o   0.37232
  -5   1   2       31.33       31.33      5.60 o   0.31496
  -4   1   2     3339.84     3339.84     57.79 o   0.25821
  -3   1   2       14.96       14.96      3.87 o   0.20261
  -2   1   2     1116.66     1116.66     33.42 o   0.14944
  -1   1   2     2858.32     2858.32     53.46 o   0.10254
   0   1   2      608.76      608.76     24.67 o   0.07481
   1   1   2    10167.38    10167.38    100.83 o   0.08708
   2   1   2     1735.78     1735.78     41.66 o   0.12833
   3   1   2      308.26      308.26     17.56 o   0.17960
   4   1   2      586.49      586.49     24.22 o   0.23441
   5   1   2     2149.93     2149.93     46.37 o   0.29076
   6   1   2     1110.65     1110.65     33.33 o   0.34790
   7   1   2      370.89      370.89     19.26 o   0.40550
   8   1   2      620.95      620.95     24.92 o   0.46338
   9   1   2      474.47      474.47     21.78 o   0.52146
  10   1   2        2.42        2.42      1.56 o   0.57968
  11   1   2     1058.71     1058.71     32.54 o   0.63799
  12   1   2      440.40      440.40     20.99 o   0.69637
 -12   2   2        0.23        0.23      0.48 o   0.72265
 -11   2   2      277.45      277.45     16.66 o   0.66445
 -10   2   2      180.60      180.60     13.44 o   0.60635
  -9   2   2      174.26      174.26     13.20 o   0.54839
  -8   2   2      460.60      460.60     21.46 o   0.49062
  -7   2   2      199.95      199.95     14.14 o   0.43311
  -6   2   2        6.19        6.19      2.49 o   0.37598
  -5   2   2      605.86      605.86     24.61 o   0.31944
  -4   2   2      255.91      255.91     16.00 o   0.26387
  -3   2   2     4168.78     4168.78     64.57 o   0.21002
  -2   2   2    37771.60    37771.60    194.35 o   0.15967
  -1   2   2      503.34      503.34     22.44 o   0.11739
   0   2   2    17262.45    17262.45    131.39 o   0.09470
   1   2   2      725.12      725.12     26.93 o   0.10516
   2   2   2    13572.42    13572.42    116.50 o   0.14160
   3   2   2       32.51       32.51      5.70 o   0.18959
   4   2   2     1268.18     1268.18     35.61 o   0.24236
   5   2   2     3934.96     3934.96     62.73 o   0.29738
   6   2   2      810.31      810.31     28.47 o   0.35360
   7   2   2     4118.68     4118.68     64.18 o   0.41053
   8   2   2       93.36       93.36      9.66 o   0.46790
   9   2   2        5.26        5.26      2.29 o   0.52558
  10   2   2       98.23       98.23      9.91 o   0.58348
  11   2   2        3.55        3.55      1.88 o   0.64152
  12   2   2      648.33      648.33     25.46 o   0.69968
 -12   3   2      223.05      223.05     14.93 o   0.72706
 -11   3   2        3.78        3.78      1.94 o   0.66932
 -10   3   2      575.48      575.48     23.99 o   0.61177
  -9   3   2        2.92        2.92      1.71 o   0.55448
  -8   3   2      389.03      389.03     19.72 o   0.49752
  -7   3   2      896.30      896.30     29.94 o   0.44103
  -6   3   2       11.13       11.13      3.34 o   0.38521
  -5   3   2      655.81      655.81     25.61 o   0.33041
  -4   3   2     1453.21     1453.21     38.12 o   0.27723
  -3   3   2      535.48      535.48     23.14 o   0.22682
  -2   3   2      331.13      331.13     18.20 o   0.18148
  -1   3   2      603.90      603.90     24.57 o   0.14604
   0   3   2     1013.40     1013.40     31.83 o   0.12892
   1   3   2    11071.12    11071.12    105.22 o   0.13717
   2   3   2     1069.61     1069.61     32.70 o   0.16707
   3   3   2       26.41       26.41      5.14 o   0.20955
   4   3   2      481.47      481.47     21.94 o   0.25848
   5   3   2     1112.88     1112.88     33.36 o   0.31082
   6   3   2     2716.49     2716.49     52.12 o   0.36512
   7   3   2      451.05      451.05     21.24 o   0.42062
   8   3   2      130.66      130.66     11.43 o   0.47689
   9   3   2      236.67      236.67     15.38 o   0.53370
  10   3   2       84.55       84.55      9.20 o   0.59088
  11   3   2       46.38       46.38      6.81 o   0.64835
  12   3   2      122.41      122.41     11.06 o   0.70602
 -12   4   2      132.72      132.72     11.52 o   0.73436
 -11   4   2      224.78      224.78     14.99 o   0.67732
 -10   4   2        0.07        0.07      0.26 o   0.62060
  -9   4   2      444.20      444.20     21.08 o   0.56430
  -8   4   2      483.73      483.73     21.99 o   0.50854
  -7   4   2      537.24      537.24     23.18 o   0.45355
  -6   4   2     4377.91     4377.91     66.17 o   0.39961
  -5   4   2       20.85       20.85      4.57 o   0.34725
  -4   4   2    21085.26    21085.26    145.21 o   0.29727
  -3   4   2     1644.90     1644.90     40.56 o   0.25113
  -2   4   2     2085.99     2085.99     45.67 o   0.21133
  -1   4   2      690.03      690.03     26.27 o   0.18209
   0   4   2     1623.64     1623.64     40.29 o   0.16898
   1   4   2      692.69      692.69     26.32 o   0.17565
   2   4   2     8637.33     8637.33     92.94 o   0.20014
   3   4   2       61.82       61.82      7.86 o   0.23698
   4   4   2     1472.15     1472.15     38.37 o   0.28136
   5   4   2      332.70      332.70     18.24 o   0.33026
   6   4   2     1198.25     1198.25     34.62 o   0.38194
   7   4   2      438.79      438.79     20.95 o   0.43542
   8   4   2       49.13       49.13      7.01 o   0.49010
   9   4   2       52.08       52.08      7.22 o   0.54563
  10   4   2       67.55       67.55      8.22 o   0.60177
  11   4   2      112.08      112.08     10.59 o   0.65836
  12   4   2      183.18      183.18     13.53 o   0.71531
 -12   5   2        0.58        0.58      0.76 o   0.74448
 -11   5   2        9.80        9.80      3.13 o   0.68835
 -10   5   2       49.00       49.00      7.00 o   0.63270
  -9   5   2       15.76       15.76      3.97 o   0.57767
  -8   5   2      111.73      111.73     10.57 o   0.52344
  -7   5   2      530.14      530.14     23.02 o   0.47030
  -6   5   2     1039.77     1039.77     32.25 o   0.41866
  -5   5   2      101.48      101.48     10.07 o   0.36915
  -4   5   2      269.30      269.30     16.41 o   0.32275
  -3   5   2     2964.00     2964.00     54.44 o   0.28101
  -2   5   2      880.30      880.30     29.67 o   0.24630
  -1   5   2     1029.41     1029.41     32.08 o   0.22196
   0   5   2      313.88      313.88     17.72 o   0.21159
   1   5   2        2.76        2.76      1.66 o   0.21719
   2   5   2     1147.67     1147.67     33.88 o   0.23765
   3   5   2     1105.03     1105.03     33.24 o   0.26961
   4   5   2     1321.22     1321.22     36.35 o   0.30951
   5   5   2       18.59       18.59      4.31 o   0.35470
   6   5   2       69.73       69.73      8.35 o   0.40339
   7   5   2      442.68      442.68     21.04 o   0.45446
   8   5   2       62.29       62.29      7.89 o   0.50720
   9   5   2      217.89      217.89     14.76 o   0.56113
  10   5   2      470.85      470.85     21.70 o   0.61595
  11   5   2        0.93        0.93      0.96 o   0.67143
  12   5   2       78.64       78.64      8.87 o   0.72742
 -12   6   2      113.76      113.76     10.67 o   0.75729
 -11   6   2        4.00        4.00      2.00 o   0.70226
 -10   6   2       40.51       40.51      6.36 o   0.64789
  -9   6   2      187.69      187.69     13.70 o   0.59435
  -8   6   2      108.70      108.70     10.43 o   0.54189
  -7   6   2     1589.65     1589.65     39.87 o   0.49086
  -6   6   2       50.04       50.04      7.07 o   0.44175
  -5   6   2      550.49      550.49     23.46 o   0.39528
  -4   6   2      958.02      958.02     30.95 o   0.35248
  -3   6   2     2300.39     2300.39     47.96 o   0.31488
  -2   6   2     1729.55     1729.55     41.59 o   0.28452
  -1   6   2      167.01      167.01     12.92 o   0.26393
   0   6   2      579.30      579.30     24.07 o   0.25547
   1   6   2     2667.44     2667.44     51.65 o   0.26034
   2   6   2      114.36      114.36     10.69 o   0.27782
   3   6   2     2804.77     2804.77     52.96 o   0.30578
   4   6   2     1791.08     1791.08     42.32 o   0.34163
   5   6   2       45.64       45.64      6.76 o   0.38318
   6   6   2       16.64       16.64      4.08 o   0.42877
   7   6   2       48.42       48.42      6.96 o   0.47725
   8   6   2       50.55       50.55      7.11 o   0.52781
   9   6   2      505.68      505.68     22.49 o   0.57992
  10   6   2      199.59      199.59     14.13 o   0.63319
  11   6   2        3.51        3.51      1.87 o   0.68736
  12   6   2       19.22       19.22      4.38 o   0.74222
 -12   7   2        6.06        6.06      2.46 o   0.77266
 -11   7   2       72.02       72.02      8.49 o   0.71888
 -10   7   2       56.34       56.34      7.51 o   0.66595
  -9   7   2        4.52        4.52      2.13 o   0.61408
  -8   7   2       24.47       24.47      4.95 o   0.56355
  -7   7   2      208.27      208.27     14.43 o   0.51477
  -6   7   2       58.86       58.86      7.67 o   0.46829
  -5   7   2        1.37        1.37      1.17 o   0.42485
  -4   7   2      183.63      183.63     13.55 o   0.38549
  -3   7   2     1117.48     1117.48     33.43 o   0.35158
  -2   7   2      569.43      569.43     23.86 o   0.32484
  -1   7   2     2093.59     2093.59     45.76 o   0.30713
   0   7   2      236.38      236.38     15.37 o   0.30007
   1   7   2     4212.68     4212.68     64.91 o   0.30440
   2   7   2      555.48      555.48     23.57 o   0.31964
   3   7   2       13.76       13.76      3.71 o   0.34437
   4   7   2     2983.89     2983.89     54.62 o   0.37671
   5   7   2       68.06       68.06      8.25 o   0.41489
   6   7   2      676.86      676.86     26.02 o   0.45744
   7   7   2       32.07       32.07      5.66 o   0.50327
   8   7   2       40.55       40.55      6.37 o   0.55155
   9   7   2     1446.03     1446.03     38.03 o   0.60169
  10   7   2      140.56      140.56     11.86 o   0.65327
  11   7   2      136.20      136.20     11.67 o   0.70597
  12   7   2       72.90       72.90      8.54 o   0.75956
 -12   8   2       60.24       60.24      7.76 o   0.79044
 -11   8   2       16.59       16.59      4.07 o   0.73804
 -10   8   2       32.19       32.19      5.67 o   0.68666
  -9   8   2       23.00       23.00      4.80 o   0.63656
  -8   8   2       30.81       30.81      5.55 o   0.58805
  -7   8   2      375.76      375.76     19.38 o   0.54158
  -6   8   2       23.57       23.57      4.85 o   0.49772
  -5   8   2       55.08       55.08      7.42 o   0.45720
  -4   8   2       33.82       33.82      5.82 o   0.42100
  -3   8   2      114.06      114.06     10.68 o   0.39032
  -2   8   2      157.32      157.32     12.54 o   0.36656
  -1   8   2       78.68       78.68      8.87 o   0.35112
   0   8   2      963.73      963.73     31.04 o   0.34511
   1   8   2      251.48      251.48     15.86 o   0.34903
   2   8   2        4.34        4.34      2.08 o   0.36255
   3   8   2      803.76      803.76     28.35 o   0.38466
   4   8   2      290.12      290.12     17.03 o   0.41399
   5   8   2      124.70      124.70     11.17 o   0.44913
   6   8   2      162.00      162.00     12.73 o   0.48882
   7   8   2      208.35      208.35     14.43 o   0.53204
   8   8   2      123.22      123.22     11.10 o   0.57802
   9   8   2       54.77       54.77      7.40 o   0.62613
  10   8   2      133.50      133.50     11.55 o   0.67592
  11   8   2      128.39      128.39     11.33 o   0.72705
  12   8   2        4.07        4.07      2.02 o   0.77926
 -12   9   2      104.59      104.59     10.23 o   0.81048
 -11   9   2       40.15       40.15      6.34 o   0.75953
 -10   9   2        1.42        1.42      1.19 o   0.70978
  -9   9   2        2.75        2.75      1.66 o   0.66151
  -8   9   2       91.51       91.51      9.57 o   0.61507
  -7   9   2      441.69      441.69     21.02 o   0.57089
  -6   9   2      654.42      654.42     25.58 o   0.52956
  -5   9   2      514.12      514.12     22.67 o   0.49178
  -4   9   2      170.09      170.09     13.04 o   0.45843
  -3   9   2       49.98       49.98      7.07 o   0.43056
  -2   9   2     2489.22     2489.22     49.89 o   0.40926
  -1   9   2      530.28      530.28     23.03 o   0.39562
   0   9   2       70.95       70.95      8.42 o   0.39044
   1   9   2     2081.45     2081.45     45.62 o   0.39404
   2   9   2      678.75      678.75     26.05 o   0.40619
   3   9   2     1078.60     1078.60     32.84 o   0.42617
   4   9   2      649.86      649.86     25.49 o   0.45293
   5   9   2      103.89      103.89     10.19 o   0.48536
   6   9   2      403.12      403.12     20.08 o   0.52241
   7   9   2      100.23      100.23     10.01 o   0.56316
   8   9   2      746.43      746.43     27.32 o   0.60686
   9   9   2      241.09      241.09     15.53 o   0.65293
  10   9   2       56.59       56.59      7.52 o   0.70090
  11   9   2       12.63       12.63      3.55 o   0.75040
  12   9   2       22.58       22.58      4.75 o   0.80115
 -12  10   2        4.18        4.18      2.04 o   0.83261
 -11  10   2      172.04      172.04     13.12 o   0.78317
 -10  10   2        5.03        5.03      2.24 o   0.73509
  -9  10   2       69.92       69.92      8.36 o   0.68868
  -8  10   2      199.32      199.32     14.12 o   0.64427
  -7  10   2       10.41       10.41      3.23 o   0.60233
  -6  10   2       11.63       11.63      3.41 o   0.56340
  -5  10   2      702.28      702.28     26.50 o   0.52815
  -4  10   2      104.97      104.97     10.25 o   0.49735
  -3  10   2      166.16      166.16     12.89 o   0.47189
  -2  10   2      239.68      239.68     15.48 o   0.45267
  -1  10   2      676.51      676.51     26.01 o   0.44049
   0  10   2      527.79      527.79     22.97 o   0.43596
   1  10   2        2.99        2.99      1.73 o   0.43931
   2  10   2     1297.22     1297.22     36.02 o   0.45036
   3  10   2      562.79      562.79     23.72 o   0.46857
   4  10   2      710.71      710.71     26.66 o   0.49314
   5  10   2      380.77      380.77     19.51 o   0.52319
   6  10   2      288.50      288.50     16.99 o   0.55782
   7  10   2      462.28      462.28     21.50 o   0.59624
   8  10   2       12.71       12.71      3.57 o   0.63776
   9  10   2      315.72      315.72     17.77 o   0.68182
  10  10   2       13.53       13.53      3.68 o   0.72796
  11  10   2        3.94        3.94      1.98 o   0.77581
  12  10   2       37.24       37.24      6.10 o   0.82506
 -12  11   2       24.91       24.91      4.99 o   0.85667
 -11  11   2       84.76       84.76      9.21 o   0.80877
 -10  11   2      163.41      163.41     12.78 o   0.76238
  -9  11   2       20.61       20.61      4.54 o   0.71780
  -8  11   2      162.19      162.19     12.74 o   0.67539
  -7  11   2      130.88      130.88     11.44 o   0.63559
  -6  11   2      229.66      229.66     15.15 o   0.59891
  -5  11   2      124.69      124.69     11.17 o   0.56597
  -4  11   2      262.52      262.52     16.20 o   0.53744
  -3  11   2      107.13      107.13     10.35 o   0.51407
  -2  11   2      872.47      872.47     29.54 o   0.49659
  -1  11   2       62.95       62.95      7.93 o   0.48562
   0  11   2      500.57      500.57     22.37 o   0.48163
   1  11   2      999.03      999.03     31.61 o   0.48477
   2  11   2        1.46        1.46      1.21 o   0.49491
   3  11   2     1754.10     1754.10     41.88 o   0.51164
   4  11   2       53.38       53.38      7.31 o   0.53433
   5  11   2      609.72      609.72     24.69 o   0.56227
   6  11   2      334.91      334.91     18.30 o   0.59472
   7  11   2       10.20       10.20      3.19 o   0.63098
   8  11   2      275.13      275.13     16.59 o   0.67043
   9  11   2      298.34      298.34     17.27 o   0.71255
  10  11   2        5.63        5.63      2.37 o   0.75689
  11  11   2       83.13       83.13      9.12 o   0.80308
  12  11   2       28.98       28.98      5.38 o   0.85081
 -12  12   2        8.03        8.03      2.83 o   0.88250
 -11  12   2       98.45       98.45      9.92 o   0.83614
 -10  12   2       13.17       13.17      3.63 o   0.79142
  -9  12   2      171.64      171.64     13.10 o   0.74865
  -8  12   2        8.96        8.96      2.99 o   0.70816
  -7  12   2       49.02       49.02      7.00 o   0.67039
  -6  12   2      251.20      251.20     15.85 o   0.63581
  -5  12   2        3.00        3.00      1.73 o   0.60496
  -4  12   2      516.07      516.07     22.72 o   0.57845
  -3  12   2       50.01       50.01      7.07 o   0.55690
  -2  12   2      320.72      320.72     17.91 o   0.54090
  -1  12   2      378.02      378.02     19.44 o   0.53095
   0  12   2      379.94      379.94     19.49 o   0.52740
   1  12   2     1401.79     1401.79     37.44 o   0.53036
   2  12   2      515.16      515.16     22.70 o   0.53975
   3  12   2      344.64      344.64     18.56 o   0.55522
   4  12   2       30.66       30.66      5.54 o   0.57629
   5  12   2       31.35       31.35      5.60 o   0.60238
   6  12   2      670.69      670.69     25.90 o   0.63285
   7  12   2       95.71       95.71      9.78 o   0.66712
   8  12   2        2.39        2.39      1.54 o   0.70463
   9  12   2      113.05      113.05     10.63 o   0.74489
  10  12   2       38.71       38.71      6.22 o   0.78747
  11  12   2       86.94       86.94      9.32 o   0.83203
  12  12   2       11.05       11.05      3.32 o   0.87825
 -12  13   2       24.16       24.16      4.92 o   0.90996
 -11  13   2       38.96       38.96      6.24 o   0.86513
 -10  13   2       42.61       42.61      6.53 o   0.82205
  -9  13   2        0.13        0.13      0.36 o   0.78102
  -8  13   2      204.84      204.84     14.31 o   0.74238
  -7  13   2       67.87       67.87      8.24 o   0.70651
  -6  13   2       96.81       96.81      9.84 o   0.67386
  -5  13   2      450.57      450.57     21.23 o   0.64492
  -4  13   2       37.55       37.55      6.13 o   0.62020
  -3  13   2      153.99      153.99     12.41 o   0.60024
  -2  13   2        5.34        5.34      2.31 o   0.58552
  -1  13   2       39.60       39.60      6.29 o   0.57643
   0  13   2      557.14      557.14     23.60 o   0.57325
   1  13   2      105.49      105.49     10.27 o   0.57607
   2  13   2      218.37      218.37     14.78 o   0.58481
   3  13   2       38.71       38.71      6.22 o   0.59921
   4  13   2        8.33        8.33      2.89 o   0.61887
   5  13   2     1398.57     1398.57     37.40 o   0.64331
   6  13   2      161.01      161.01     12.69 o   0.67201
   7  13   2      190.60      190.60     13.81 o   0.70445
   8  13   2      126.95      126.95     11.27 o   0.74014
   9  13   2       40.01       40.01      6.33 o   0.77863
  10  13   2       26.43       26.43      5.14 o   0.81953
  11  13   2        2.16        2.16      1.47 o   0.86249
  12  13   2      140.92      140.92     11.87 o   0.90722
 -12  14   2       40.54       40.54      6.37 o   0.93889
 -11  14   2        0.14        0.14      0.37 o   0.89556
 -10  14   2       47.61       47.61      6.90 o   0.85409
  -9  14   2       66.55       66.55      8.16 o   0.81474
  -8  14   2       83.22       83.22      9.12 o   0.77784
  -7  14   2      392.09      392.09     19.80 o   0.74375
  -6  14   2       24.06       24.06      4.91 o   0.71288
  -5  14   2       72.37       72.37      8.51 o   0.68567
  -4  14   2      142.70      142.70     11.95 o   0.66256
  -3  14   2       41.42       41.42      6.44 o   0.64399
  -2  14   2      141.06      141.06     11.88 o   0.63037
  -1  14   2       31.44       31.44      5.61 o   0.62202
   0  14   2      438.53      438.53     20.94 o   0.61916
   1  14   2        4.18        4.18      2.04 o   0.62186
   2  14   2       11.35       11.35      3.37 o   0.63004
   3  14   2       26.60       26.60      5.16 o   0.64351
   4  14   2        2.18        2.18      1.48 o   0.66194
   5  14   2      107.63      107.63     10.37 o   0.68492
   6  14   2      629.94      629.94     25.10 o   0.71202
   7  14   2       13.40       13.40      3.66 o   0.74279
   8  14   2      124.73      124.73     11.17 o   0.77678
   9  14   2       78.07       78.07      8.84 o   0.81361
  10  14   2        2.11        2.11      1.45 o   0.85289
  11  14   2       20.67       20.67      4.55 o   0.89431
  12  14   2        0.44        0.44      0.66 o   0.93758
 -12  15   2       39.15       39.15      6.26 o   0.96916
 -11  15   2       11.41       11.41      3.38 o   0.92731
 -10  15   2        1.04        1.04      1.02 o   0.88738
  -9  15   2        8.20        8.20      2.86 o   0.84963
  -8  15   2      131.47      131.47     11.47 o   0.81438
  -7  15   2        3.18        3.18      1.78 o   0.78196
  -6  15   2       80.77       80.77      8.99 o   0.75273
  -5  15   2       50.31       50.31      7.09 o   0.72708
  -4  15   2        2.76        2.76      1.66 o   0.70540
  -3  15   2      108.51      108.51     10.42 o   0.68807
  -2  15   2       30.97       30.97      5.57 o   0.67541
  -1  15   2      467.72      467.72     21.63 o   0.66771
   0  15   2        1.37        1.37      1.17 o   0.66512
   1  15   2      219.63      219.63     14.82 o   0.66771
   2  15   2       74.13       74.13      8.61 o   0.67542
   3  15   2      280.43      280.43     16.75 o   0.68808
   4  15   2      662.18      662.18     25.73 o   0.70541
   5  15   2       17.09       17.09      4.13 o   0.72710
   6  15   2       65.91       65.91      8.12 o   0.75275
   7  15   2        9.25        9.25      3.04 o   0.78198
   8  15   2      132.24      132.24     11.50 o   0.81441
   9  15   2      334.86      334.86     18.30 o   0.84966
  10  15   2        3.30        3.30      1.82 o   0.88741
  11  15   2       42.00       42.00      6.48 o   0.92734
  12  15   2       49.65       49.65      7.05 o   0.96919
 -12  16   2       12.66       12.66      3.56 o   1.00066
 -11  16   2        5.56        5.56      2.36 o   0.96024
 -10  16   2       92.89       92.89      9.64 o   0.92179
  -9  16   2       30.96       30.96      5.56 o   0.88558
  -8  16   2       78.50       78.50      8.86 o   0.85187
  -7  16   2        3.87        3.87      1.97 o   0.82099
  -6  16   2       25.70       25.70      5.07 o   0.79327
  -5  16   2       45.12       45.12      6.72 o   0.76904
  -4  16   2      101.34      101.34     10.07 o   0.74865
  -3  16   2       68.21       68.21      8.26 o   0.73241
  -2  16   2      110.01      110.01     10.49 o   0.72061
  -1  16   2        2.11        2.11      1.45 o   0.71347
   0  16   2       98.59       98.59      9.93 o   0.71112
   1  16   2       10.61       10.61      3.26 o   0.71362
   2  16   2        5.11        5.11      2.26 o   0.72091
   3  16   2       71.37       71.37      8.45 o   0.73285
   4  16   2      246.00      246.00     15.68 o   0.74922
   5  16   2       58.39       58.39      7.64 o   0.76974
   6  16   2        0.61        0.61      0.78 o   0.79408
   7  16   2        6.81        6.81      2.61 o   0.82191
   8  16   2      150.82      150.82     12.28 o   0.85288
   9  16   2        1.43        1.43      1.19 o   0.88667
  10  16   2      214.09      214.09     14.63 o   0.92296
  11  16   2        0.22        0.22      0.47 o   0.96147
  12  16   2       20.41       20.41      4.52 o   1.00195
 -12 -16   3       16.78       16.78      4.10 o   1.08683
 -11 -16   3       33.88       33.88      5.82 o   1.04775
 -10 -16   3        0.14        0.14      0.38 o   1.01059
  -9 -16   3        9.31        9.31      3.05 o   0.97554
  -8 -16   3      154.15      154.15     12.42 o   0.94286
  -7 -16   3       13.74       13.74      3.71 o   0.91279
  -6 -16   3       55.69       55.69      7.46 o   0.88560
  -5 -16   3        1.02        1.02      1.01 o   0.86157
  -4 -16   3      123.94      123.94     11.13 o   0.84096
  -3 -16   3      353.86      353.86     18.81 o   0.82403
  -2 -16   3        0.34        0.34      0.58 o   0.81101
  -1 -16   3      141.74      141.74     11.91 o   0.80209
   0 -16   3       29.80       29.80      5.46 o   0.79741
   1 -16   3      274.20      274.20     16.56 o   0.79704
   2 -16   3      390.70      390.70     19.77 o   0.80100
   3 -16   3       55.92       55.92      7.48 o   0.80921
   4 -16   3      188.16      188.16     13.72 o   0.82154
   5 -16   3        2.14        2.14      1.46 o   0.83783
   6 -16   3       37.82       37.82      6.15 o   0.85784
   7 -16   3      104.78      104.78     10.24 o   0.88131
   8 -16   3        2.44        2.44      1.56 o   0.90799
   9 -16   3       16.01       16.01      4.00 o   0.93759
  10 -16   3        1.39        1.39      1.18 o   0.96985
  11 -16   3       22.94       22.94      4.79 o   1.00451
  12 -16   3       41.23       41.23      6.42 o   1.04133
 -12 -15   3       27.32       27.32      5.23 o   1.05309
 -11 -15   3        1.41        1.41      1.19 o   1.01277
 -10 -15   3       15.95       15.95      3.99 o   0.97432
  -9 -15   3      119.52      119.52     10.93 o   0.93798
  -8 -15   3        8.64        8.64      2.94 o   0.90400
  -7 -15   3       13.14       13.14      3.63 o   0.87265
  -6 -15   3       41.38       41.38      6.43 o   0.84423
  -5 -15   3      142.69      142.69     11.95 o   0.81905
  -4 -15   3       80.24       80.24      8.96 o   0.79740
  -3 -15   3       64.18       64.18      8.01 o   0.77960
  -2 -15   3       43.05       43.05      6.56 o   0.76589
  -1 -15   3        1.58        1.58      1.26 o   0.75651
   0 -15   3        3.41        3.41      1.85 o   0.75161
   1 -15   3        6.97        6.97      2.64 o   0.75130
   2 -15   3      275.63      275.63     16.60 o   0.75556
   3 -15   3      116.67      116.67     10.80 o   0.76433
   4 -15   3        9.82        9.82      3.13 o   0.77744
   5 -15   3      111.69      111.69     10.57 o   0.79470
   6 -15   3        1.57        1.57      1.25 o   0.81583
   7 -15   3        0.96        0.96      0.98 o   0.84054
   8 -15   3      125.47      125.47     11.20 o   0.86853
   9 -15   3       76.41       76.41      8.74 o   0.89949
  10 -15   3       79.75       79.75      8.93 o   0.93312
  11 -15   3       21.17       21.17      4.60 o   0.96915
  12 -15   3       17.94       17.94      4.24 o   1.00732
 -12 -14   3        4.53        4.53      2.13 o   1.02034
 -11 -14   3       24.29       24.29      4.93 o   0.97872
 -10 -14   3        1.27        1.27      1.13 o   0.93893
  -9 -14   3      124.45      124.45     11.16 o   0.90123
  -8 -14   3        1.99        1.99      1.41 o   0.86586
  -7 -14   3       70.86       70.86      8.42 o   0.83315
  -6 -14   3        3.20        3.20      1.79 o   0.80340
  -5 -14   3       23.26       23.26      4.82 o   0.77696
  -4 -14   3      525.54      525.54     22.92 o   0.75418
  -3 -14   3        2.45        2.45      1.56 o   0.73539
  -2 -14   3      160.17      160.17     12.66 o   0.72092
  -1 -14   3      112.52      112.52     10.61 o   0.71102
   0 -14   3      264.94      264.94     16.28 o   0.70588
   1 -14   3       22.21       22.21      4.71 o   0.70562
   2 -14   3       11.38       11.38      3.37 o   0.71023
   3 -14   3      296.61      296.61     17.22 o   0.71962
   4 -14   3      116.89      116.89     10.81 o   0.73361
   5 -14   3       25.58       25.58      5.06 o   0.75194
   6 -14   3      133.69      133.69     11.56 o   0.77431
   7 -14   3       50.69       50.69      7.12 o   0.80037
   8 -14   3      111.94      111.94     10.58 o   0.82978
   9 -14   3      112.88      112.88     10.62 o   0.86219
  10 -14   3       33.83       33.83      5.82 o   0.89728
  11 -14   3       17.97       17.97      4.24 o   0.93475
  12 -14   3       29.02       29.02      5.39 o   0.97432
 -12 -13   3        0.01        0.01      0.09 o   0.98866
 -11 -13   3       14.47       14.47      3.80 o   0.94571
 -10 -13   3        1.44        1.44      1.20 o   0.90453
  -9 -13   3      142.13      142.13     11.92 o   0.86538
  -8 -13   3       39.94       39.94      6.32 o   0.82856
  -7 -13   3        1.73        1.73      1.32 o   0.79437
  -6 -13   3      257.14      257.14     16.04 o   0.76318
  -5 -13   3      163.99      163.99     12.81 o   0.73537
  -4 -13   3        0.85        0.85      0.92 o   0.71133
  -3 -13   3      104.06      104.06     10.20 o   0.69146
  -2 -13   3        3.13        3.13      1.77 o   0.67612
  -1 -13   3      246.05      246.05     15.69 o   0.66563
   0 -13   3        6.34        6.34      2.52 o   0.66022
   1 -13   3      175.47      175.47     13.25 o   0.66002
   2 -13   3      424.90      424.90     20.61 o   0.66503
   3 -13   3       38.22       38.22      6.18 o   0.67513
   4 -13   3      271.27      271.27     16.47 o   0.69010
   5 -13   3       73.64       73.64      8.58 o   0.70963
   6 -13   3       30.40       30.40      5.51 o   0.73336
   7 -13   3      180.86      180.86     13.45 o   0.76089
   8 -13   3        2.49        2.49      1.58 o   0.79183
   9 -13   3      161.84      161.84     12.72 o   0.82580
  10 -13   3       76.96       76.96      8.77 o   0.86243
  11 -13   3       17.96       17.96      4.24 o   0.90141
  12 -13   3        7.03        7.03      2.65 o   0.94243
 -12 -12   3       89.97       89.97      9.49 o   0.95818
 -11 -12   3       14.48       14.48      3.81 o   0.91385
 -10 -12   3       99.96       99.96     10.00 o   0.87123
  -9 -12   3        2.22        2.22      1.49 o   0.83058
  -8 -12   3       62.16       62.16      7.88 o   0.79220
  -7 -12   3      210.18      210.18     14.50 o   0.75644
  -6 -12   3        0.10        0.10      0.32 o   0.72369
  -5 -12   3      166.44      166.44     12.90 o   0.69437
  -4 -12   3      129.23      129.23     11.37 o   0.66894
  -3 -12   3       32.14       32.14      5.67 o   0.64785
  -2 -12   3      450.94      450.94     21.24 o   0.63154
  -1 -12   3       11.93       11.93      3.45 o   0.62038
   0 -12   3      308.15      308.15     17.55 o   0.61466
   1 -12   3       51.66       51.66      7.19 o   0.61453
   2 -12   3      246.50      246.50     15.70 o   0.61998
   3 -12   3      207.82      207.82     14.42 o   0.63089
   4 -12   3        1.84        1.84      1.36 o   0.64696
   5 -12   3       22.36       22.36      4.73 o   0.66783
   6 -12   3       33.98       33.98      5.83 o   0.69307
   7 -12   3       92.42       92.42      9.61 o   0.72221
   8 -12   3       39.61       39.61      6.29 o   0.75481
   9 -12   3       61.03       61.03      7.81 o   0.79044
  10 -12   3       11.83       11.83      3.44 o   0.82870
  11 -12   3       53.40       53.40      7.31 o   0.86925
  12 -12   3        2.82        2.82      1.68 o   0.91178
 -12 -11   3       56.42       56.42      7.51 o   0.92900
 -11 -11   3       93.85       93.85      9.69 o   0.88326
 -10 -11   3       29.68       29.68      5.45 o   0.83915
  -9 -11   3      240.38      240.38     15.50 o   0.79693
  -8 -11   3        0.90        0.90      0.95 o   0.75692
  -7 -11   3      242.06      242.06     15.56 o   0.71948
  -6 -11   3      428.73      428.73     20.71 o   0.68504
  -5 -11   3      134.34      134.34     11.59 o   0.65408
  -4 -11   3        6.62        6.62      2.57 o   0.62709
  -3 -11   3       41.42       41.42      6.44 o   0.60463
  -2 -11   3      156.76      156.76     12.52 o   0.58721
  -1 -11   3     1429.47     1429.47     37.81 o   0.57529
   0 -11   3       14.25       14.25      3.78 o   0.56921
   1 -11   3      487.04      487.04     22.07 o   0.56915
   2 -11   3      101.09      101.09     10.05 o   0.57513
   3 -11   3       92.76       92.76      9.63 o   0.58696
   4 -11   3        4.14        4.14      2.04 o   0.60429
   5 -11   3       64.71       64.71      8.04 o   0.62667
   6 -11   3      256.50      256.50     16.02 o   0.65358
   7 -11   3       43.71       43.71      6.61 o   0.68448
   8 -11   3       94.13       94.13      9.70 o   0.71887
   9 -11   3       50.21       50.21      7.09 o   0.75626
  10 -11   3        0.26        0.26      0.51 o   0.79623
  11 -11   3        2.30        2.30      1.52 o   0.83841
  12 -11   3       20.53       20.53      4.53 o   0.88250
 -12 -10   3       58.35       58.35      7.64 o   0.90125
 -11 -10   3       20.47       20.47      4.52 o   0.85409
 -10 -10   3       86.78       86.78      9.32 o   0.80845
  -9 -10   3      248.03      248.03     15.75 o   0.76461
  -8 -10   3       79.30       79.30      8.90 o   0.72288
  -7 -10   3       96.10       96.10      9.80 o   0.68366
  -6 -10   3      610.56      610.56     24.71 o   0.64740
  -5 -10   3      432.50      432.50     20.80 o   0.61462
  -4 -10   3        1.13        1.13      1.06 o   0.58592
  -3 -10   3      285.27      285.27     16.89 o   0.56191
  -2 -10   3       38.51       38.51      6.21 o   0.54321
  -1 -10   3        6.20        6.20      2.49 o   0.53040
   0 -10   3      722.80      722.80     26.88 o   0.52389
   1 -10   3      210.84      210.84     14.52 o   0.52394
   2 -10   3      128.71      128.71     11.34 o   0.53053
   3 -10   3      707.57      707.57     26.60 o   0.54342
   4 -10   3        3.05        3.05      1.75 o   0.56219
   5 -10   3      246.90      246.90     15.71 o   0.58627
   6 -10   3       13.09       13.09      3.62 o   0.61503
   7 -10   3      796.80      796.80     28.23 o   0.64786
   8 -10   3      104.38      104.38     10.22 o   0.68416
   9 -10   3        2.80        2.80      1.67 o   0.72342
  10 -10   3       16.38       16.38      4.05 o   0.76518
  11 -10   3        9.59        9.59      3.10 o   0.80905
  12 -10   3       20.51       20.51      4.53 o   0.85471
 -12  -9   3       21.58       21.58      4.65 o   0.87506
 -11  -9   3        0.71        0.71      0.84 o   0.82648
 -10  -9   3       21.15       21.15      4.60 o   0.77930
  -9  -9   3        8.68        8.68      2.95 o   0.73378
  -8  -9   3        1.60        1.60      1.27 o   0.69027
  -7  -9   3      329.24      329.24     18.15 o   0.64916
  -6  -9   3      858.32      858.32     29.30 o   0.61094
  -5  -9   3      265.29      265.29     16.29 o   0.57618
  -4  -9   3       17.83       17.83      4.22 o   0.54556
  -3  -9   3      925.20      925.20     30.42 o   0.51978
  -2  -9   3      115.07      115.07     10.73 o   0.49962
  -1  -9   3       75.58       75.58      8.69 o   0.48577
   0  -9   3      507.30      507.30     22.52 o   0.47877
   1  -9   3      697.43      697.43     26.41 o   0.47892
   2  -9   3       28.45       28.45      5.33 o   0.48623
   3  -9   3        5.55        5.55      2.36 o   0.50037
   4  -9   3      534.01      534.01     23.11 o   0.52080
   5  -9   3       88.79       88.79      9.42 o   0.54680
   6  -9   3       78.57       78.57      8.86 o   0.57762
   7  -9   3       16.36       16.36      4.04 o   0.61254
   8  -9   3       71.89       71.89      8.48 o   0.65090
   9  -9   3       10.69       10.69      3.27 o   0.69212
  10  -9   3       53.93       53.93      7.34 o   0.73573
  11  -9   3        6.78        6.78      2.60 o   0.78133
  12  -9   3       22.32       22.32      4.72 o   0.82858
 -12  -8   3        5.43        5.43      2.33 o   0.85060
 -11  -8   3        8.24        8.24      2.87 o   0.80059
 -10  -8   3        0.50        0.50      0.71 o   0.75185
  -9  -8   3       24.93       24.93      4.99 o   0.70465
  -8  -8   3      149.76      149.76     12.24 o   0.65929
  -7  -8   3       31.78       31.78      5.64 o   0.61620
  -6  -8   3      330.85      330.85     18.19 o   0.57589
  -5  -8   3       96.67       96.67      9.83 o   0.53898
  -4  -8   3     1002.79     1002.79     31.67 o   0.50621
  -3  -8   3      138.07      138.07     11.75 o   0.47843
  -2  -8   3        2.33        2.33      1.53 o   0.45656
  -1  -8   3      911.52      911.52     30.19 o   0.44147
   0  -8   3      726.93      726.93     26.96 o   0.43388
   1  -8   3     1533.66     1533.66     39.16 o   0.43417
   2  -8   3      187.16      187.16     13.68 o   0.44234
   3  -8   3       24.11       24.11      4.91 o   0.45796
   4  -8   3      549.69      549.69     23.45 o   0.48030
   5  -8   3      154.14      154.14     12.42 o   0.50847
   6  -8   3       59.56       59.56      7.72 o   0.54158
   7  -8   3      144.42      144.42     12.02 o   0.57877
   8  -8   3        1.83        1.83      1.35 o   0.61931
   9  -8   3       88.52       88.52      9.41 o   0.66258
  10  -8   3      113.67      113.67     10.66 o   0.70808
  11  -8   3      108.17      108.17     10.40 o   0.75542
  12  -8   3       38.16       38.16      6.18 o   0.80426
 -12  -7   3       32.46       32.46      5.70 o   0.82799
 -11  -7   3        0.53        0.53      0.73 o   0.77660
 -10  -7   3      167.51      167.51     12.94 o   0.72633
  -9  -7   3      312.73      312.73     17.68 o   0.67742
  -8  -7   3      142.68      142.68     11.94 o   0.63019
  -7  -7   3       34.51       34.51      5.87 o   0.58505
  -6  -7   3      490.20      490.20     22.14 o   0.54253
  -5  -7   3      193.25      193.25     13.90 o   0.50328
  -4  -7   3        3.26        3.26      1.81 o   0.46812
  -3  -7   3      747.67      747.67     27.34 o   0.43806
  -2  -7   3     3165.92     3165.92     56.27 o   0.41418
  -1  -7   3      372.31      372.31     19.30 o   0.39763
   0  -7   3     1851.94     1851.94     43.03 o   0.38931
   1  -7   3      149.55      149.55     12.23 o   0.38978
   2  -7   3     2235.88     2235.88     47.29 o   0.39898
   3  -7   3      120.56      120.56     10.98 o   0.41636
   4  -7   3      212.20      212.20     14.57 o   0.44093
   5  -7   3      364.23      364.23     19.08 o   0.47158
   6  -7   3      132.81      132.81     11.52 o   0.50720
   7  -7   3      316.72      316.72     17.80 o   0.54683
   8  -7   3      177.80      177.80     13.33 o   0.58966
   9  -7   3        0.26        0.26      0.51 o   0.63504
  10  -7   3      338.24      338.24     18.39 o   0.68246
  11  -7   3      142.02      142.02     11.92 o   0.73152
  12  -7   3      111.01      111.01     10.54 o   0.78192
 -12  -6   3       22.04       22.04      4.69 o   0.80741
 -11  -6   3        1.11        1.11      1.05 o   0.75469
 -10  -6   3        0.98        0.98      0.99 o   0.70292
  -9  -6   3      368.34      368.34     19.19 o   0.65234
  -8  -6   3        4.11        4.11      2.03 o   0.60324
  -7  -6   3      493.59      493.59     22.22 o   0.55601
  -6  -6   3       55.50       55.50      7.45 o   0.51118
  -5  -6   3       83.59       83.59      9.14 o   0.46942
  -4  -6   3     1299.60     1299.60     36.05 o   0.43164
  -3  -6   3     1067.53     1067.53     32.67 o   0.39897
  -2  -6   3     1870.22     1870.22     43.25 o   0.37274
  -1  -6   3       27.08       27.08      5.20 o   0.35440
   0  -6   3      664.47      664.47     25.78 o   0.34520
   1  -6   3     1014.65     1014.65     31.85 o   0.34587
   2  -6   3      121.22      121.22     11.01 o   0.35636
   3  -6   3     1501.22     1501.22     38.75 o   0.37585
   4  -6   3     1213.75     1213.75     34.84 o   0.40303
   5  -6   3        6.02        6.02      2.45 o   0.43647
   6  -6   3      698.80      698.80     26.43 o   0.47485
   7  -6   3       87.94       87.94      9.38 o   0.51706
   8  -6   3      265.84      265.84     16.30 o   0.56226
   9  -6   3       47.01       47.01      6.86 o   0.60976
  10  -6   3       23.74       23.74      4.87 o   0.65908
  11  -6   3      103.57      103.57     10.18 o   0.70984
  12  -6   3        2.96        2.96      1.72 o   0.76175
 -12  -5   3       14.38       14.38      3.79 o   0.78900
 -11  -5   3      113.06      113.06     10.63 o   0.73503
 -10  -5   3      282.38      282.38     16.80 o   0.68186
  -9  -5   3        1.45        1.45      1.20 o   0.62967
  -8  -5   3      431.80      431.80     20.78 o   0.57874
  -7  -5   3      210.53      210.53     14.51 o   0.52943
  -6  -5   3      712.56      712.56     26.69 o   0.48224
  -5  -5   3     1414.41     1414.41     37.61 o   0.43785
  -4  -5   3      453.18      453.18     21.29 o   0.39721
  -3  -5   3     2457.86     2457.86     49.58 o   0.36158
  -2  -5   3      440.96      440.96     21.00 o   0.33257
  -1  -5   3     5445.15     5445.15     73.79 o   0.31204
   0  -5   3        4.01        4.01      2.00 o   0.30172
   1  -5   3        7.86        7.86      2.80 o   0.30267
   2  -5   3     2684.94     2684.94     51.82 o   0.31477
   3  -5   3       34.36       34.36      5.86 o   0.33683
   4  -5   3     4454.71     4454.71     66.74 o   0.36706
   5  -5   3     1979.90     1979.90     44.50 o   0.40362
   6  -5   3        3.81        3.81      1.95 o   0.44496
   7  -5   3     1448.83     1448.83     38.06 o   0.48986
   8  -5   3        9.85        9.85      3.14 o   0.53745
   9  -5   3     1302.84     1302.84     36.09 o   0.58705
  10  -5   3      184.72      184.72     13.59 o   0.63821
  11  -5   3       16.63       16.63      4.08 o   0.69058
  12  -5   3      202.49      202.49     14.23 o   0.74390
 -12  -4   3        2.27        2.27      1.51 o   0.77293
 -11  -4   3        0.24        0.24      0.49 o   0.71783
 -10  -4   3      218.72      218.72     14.79 o   0.66335
  -9  -4   3       13.51       13.51      3.68 o   0.60967
  -8  -4   3       35.37       35.37      5.95 o   0.55700
  -7  -4   3      247.51      247.51     15.73 o   0.50568
  -6  -4   3       97.04       97.04      9.85 o   0.45616
  -5  -4   3      932.91      932.91     30.54 o   0.40908
  -4  -4   3      315.19      315.19     17.75 o   0.36539
  -3  -4   3      186.22      186.22     13.65 o   0.32647
  -2  -4   3     2251.17     2251.17     47.45 o   0.29419
  -1  -4   3     1031.89     1031.89     32.12 o   0.27097
   0  -4   3     4419.97     4419.97     66.48 o   0.25922
   1  -4   3     2261.38     2261.38     47.55 o   0.26052
   2  -4   3      872.60      872.60     29.54 o   0.27468
   3  -4   3     1073.42     1073.42     32.76 o   0.29988
   4  -4   3      611.20      611.20     24.72 o   0.33363
   5  -4   3      722.01      722.01     26.87 o   0.37362
   6  -4   3      157.57      157.57     12.55 o   0.41806
   7  -4   3        3.41        3.41      1.85 o   0.46568
   8  -4   3      333.00      333.00     18.25 o   0.51560
   9  -4   3      129.46      129.46     11.38 o   0.56722
  10  -4   3      133.40      133.40     11.55 o   0.62010
  11  -4   3       93.44       93.44      9.67 o   0.67396
  12  -4   3       72.26       72.26      8.50 o   0.72857
 -12  -3   3       56.57       56.57      7.52 o   0.75934
 -11  -3   3      283.78      283.78     16.85 o   0.70325
 -10  -3   3      633.16      633.16     25.16 o   0.64763
  -9  -3   3      167.57      167.57     12.95 o   0.59261
  -8  -3   3        3.52        3.52      1.88 o   0.53838
  -7  -3   3      510.09      510.09     22.59 o   0.48520
  -6  -3   3     1158.62     1158.62     34.04 o   0.43346
  -5  -3   3      124.69      124.69     11.17 o   0.38374
  -4  -3   3      944.32      944.32     30.73 o   0.33694
  -3  -3   3       81.51       81.51      9.03 o   0.29446
  -2  -3   3      295.16      295.16     17.18 o   0.25842
  -1  -3   3     5178.71     5178.71     71.96 o   0.23186
   0  -3   3     2196.83     2196.83     46.87 o   0.21826
   1  -3   3     1215.99     1215.99     34.87 o   0.22004
   2  -3   3      723.05      723.05     26.89 o   0.23685
   3  -3   3     3575.73     3575.73     59.80 o   0.26586
   4  -3   3     1034.57     1034.57     32.16 o   0.30359
   5  -3   3        4.42        4.42      2.10 o   0.34721
   6  -3   3     1313.93     1313.93     36.25 o   0.39477
   7  -3   3       43.82       43.82      6.62 o   0.44501
   8  -3   3       97.85       97.85      9.89 o   0.49712
   9  -3   3      162.54      162.54     12.75 o   0.55056
  10  -3   3       34.27       34.27      5.85 o   0.60499
  11  -3   3        5.02        5.02      2.24 o   0.66016
  12  -3   3        1.01        1.01      1.00 o   0.71590
 -12  -2   3        7.19        7.19      2.68 o   0.74838
 -11  -2   3      582.67      582.67     24.14 o   0.69147
 -10  -2   3      502.01      502.01     22.41 o   0.63490
  -9  -2   3      516.41      516.41     22.72 o   0.57876
  -8  -2   3     1709.68     1709.68     41.35 o   0.52320
  -7  -2   3       41.09       41.09      6.41 o   0.46841
  -6  -2   3     1725.74     1725.74     41.54 o   0.41471
  -5  -2   3      414.01      414.01     20.35 o   0.36257
  -4  -2   3      374.27      374.27     19.35 o   0.31278
  -3  -2   3     2588.08     2588.08     50.87 o   0.26667
  -2  -2   3     2553.55     2553.55     50.53 o   0.22648
  -1  -2   3     1716.00     1716.00     41.42 o   0.19589
   0  -2   3     6902.64     6902.64     83.08 o   0.17988
   1  -2   3      658.93      658.93     25.67 o   0.18232
   2  -2   3      199.15      199.15     14.11 o   0.20255
   3  -2   3     1371.77     1371.77     37.04 o   0.23604
   4  -2   3     2866.99     2866.99     53.54 o   0.27804
   5  -2   3      676.47      676.47     26.01 o   0.32527
   6  -2   3      684.77      684.77     26.17 o   0.37576
   7  -2   3      390.13      390.13     19.75 o   0.42835
   8  -2   3      221.47      221.47     14.88 o   0.48237
   9  -2   3        8.43        8.43      2.90 o   0.53738
  10  -2   3      281.45      281.45     16.78 o   0.59311
  11  -2   3       30.68       30.68      5.54 o   0.64937
  12  -2   3      201.08      201.08     14.18 o   0.70604
 -12  -1   3       11.05       11.05      3.32 o   0.74014
 -11  -1   3       22.52       22.52      4.75 o   0.68263
 -10  -1   3       14.96       14.96      3.87 o   0.62534
  -9  -1   3      777.80      777.80     27.89 o   0.56835
  -8  -1   3       22.74       22.74      4.77 o   0.51176
  -7  -1   3      568.57      568.57     23.84 o   0.45571
  -6  -1   3      617.85      617.85     24.86 o   0.40044
  -5  -1   3       10.97       10.97      3.31 o   0.34631
  -4  -1   3       60.64       60.64      7.79 o   0.29396
  -3  -1   3      210.69      210.69     14.52 o   0.24454
  -2  -1   3      182.61      182.61     13.51 o   0.20021
  -1  -1   3      782.80      782.80     27.98 o   0.16514
   0  -1   3      922.72      922.72     30.38 o   0.14614
   1  -1   3     1794.05     1794.05     42.36 o   0.14949
   2  -1   3     1521.52     1521.52     39.01 o   0.17390
   3  -1   3      590.86      590.86     24.31 o   0.21221
   4  -1   3       77.40       77.40      8.80 o   0.25832
   5  -1   3      453.45      453.45     21.29 o   0.30875
   6  -1   3      556.38      556.38     23.59 o   0.36169
   7  -1   3      295.92      295.92     17.20 o   0.41620
   8  -1   3      279.67      279.67     16.72 o   0.47173
   9  -1   3        0.87        0.87      0.93 o   0.52795
  10  -1   3      136.42      136.42     11.68 o   0.58467
  11  -1   3      120.58      120.58     10.98 o   0.64175
  12  -1   3       85.37       85.37      9.24 o   0.69911
 -12   0   3       56.97       56.97      7.55 o   0.73473
 -11   0   3      123.06      123.06     11.09 o   0.67684
 -10   0   3       34.93       34.93      5.91 o   0.61910
  -9   0   3      136.10      136.10     11.67 o   0.56157
  -8   0   3      111.35      111.35     10.55 o   0.50432
  -7   0   3       18.29       18.29      4.28 o   0.44746
  -6   0   3      648.28      648.28     25.46 o   0.39116
  -5   0   3      693.82      693.82     26.34 o   0.33570
  -4   0   3     2831.70     2831.70     53.21 o   0.28156
  -3   0   3      139.72      139.72     11.82 o   0.22971
  -2   0   3       45.75       45.75      6.76 o   0.18209
  -1   0   3     5173.47     5173.47     71.93 o   0.14300
   0   0   3     2774.68     2774.68     52.68 o   0.12100
   1   0   3     2465.99     2465.99     49.66 o   0.12544
   2   0   3     4542.47     4542.47     67.40 o   0.15405
   3   0   3        3.80        3.80      1.95 o   0.19655
   4   0   3       98.82       98.82      9.94 o   0.24583
   5   0   3       42.38       42.38      6.51 o   0.29855
   6   0   3     4117.86     4117.86     64.17 o   0.35318
   7   0   3     3542.69     3542.69     59.52 o   0.40895
   8   0   3       28.61       28.61      5.35 o   0.46545
   9   0   3      312.80      312.80     17.69 o   0.52245
  10   0   3       32.35       32.35      5.69 o   0.57980
  11   0   3       47.64       47.64      6.90 o   0.63740
  12   0   3       59.32       59.32      7.70 o   0.69519
 -12   1   3       27.77       27.77      5.27 o   0.73222
 -11   1   3        1.64        1.64      1.28 o   0.67418
 -10   1   3      143.50      143.50     11.98 o   0.61628
  -9   1   3        2.74        2.74      1.66 o   0.55856
  -8   1   3       32.80       32.80      5.73 o   0.50107
  -7   1   3      625.24      625.24     25.00 o   0.44391
  -6   1   3        7.59        7.59      2.75 o   0.38722
  -5   1   3      994.19      994.19     31.53 o   0.33126
  -4   1   3      669.15      669.15     25.87 o   0.27645
  -3   1   3     1262.98     1262.98     35.54 o   0.22364
  -2   1   3       17.17       17.17      4.14 o   0.17467
  -1   1   3      945.85      945.85     30.75 o   0.13382
   0   1   3     1728.42     1728.42     41.57 o   0.11048
   1   1   3    17210.73    17210.73    131.19 o   0.11578
   2   1   3       13.66       13.66      3.70 o   0.14665
   3   1   3      518.80      518.80     22.78 o   0.19108
   4   1   3        5.75        5.75      2.40 o   0.24169
   5   1   3     2877.76     2877.76     53.64 o   0.29533
   6   1   3      358.20      358.20     18.93 o   0.35061
   7   1   3     2525.87     2525.87     50.26 o   0.40687
   8   1   3        4.26        4.26      2.06 o   0.46374
   9   1   3       94.88       94.88      9.74 o   0.52102
  10   1   3      450.01      450.01     21.21 o   0.57860
  11   1   3      109.42      109.42     10.46 o   0.63639
  12   1   3        9.58        9.58      3.09 o   0.69434
 -12   2   3      145.62      145.62     12.07 o   0.73262
 -11   2   3       29.00       29.00      5.39 o   0.67469
 -10   2   3       52.75       52.75      7.26 o   0.61693
  -9   2   3     1209.12     1209.12     34.77 o   0.55936
  -8   2   3       33.77       33.77      5.81 o   0.50207
  -7   2   3       28.84       28.84      5.37 o   0.44516
  -6   2   3      756.03      756.03     27.50 o   0.38879
  -5   2   3     3308.09     3308.09     57.52 o   0.33325
  -4   2   3     1087.80     1087.80     32.98 o   0.27902
  -3   2   3     2526.78     2526.78     50.27 o   0.22704
  -2   2   3      218.89      218.89     14.79 o   0.17930
  -1   2   3      427.10      427.10     20.67 o   0.14017
   0   2   3     1037.98     1037.98     32.22 o   0.11854
   1   2   3     2639.08     2639.08     51.37 o   0.12392
   2   2   3     5842.66     5842.66     76.44 o   0.15350
   3   2   3       79.37       79.37      8.91 o   0.19665
   4   2   3     2773.74     2773.74     52.67 o   0.24633
   5   2   3        3.35        3.35      1.83 o   0.29932
   6   2   3     3639.62     3639.62     60.33 o   0.35412
   7   2   3      414.78      414.78     20.37 o   0.41002
   8   2   3      155.35      155.35     12.46 o   0.46662
   9   2   3      169.48      169.48     13.02 o   0.52369
  10   2   3       30.06       30.06      5.48 o   0.58110
  11   2   3     1183.81     1183.81     34.41 o   0.63874
  12   2   3       16.63       16.63      4.08 o   0.69658
 -12   3   3        1.20        1.20      1.10 o   0.73593
 -11   3   3      448.30      448.30     21.17 o   0.67837
 -10   3   3      125.40      125.40     11.20 o   0.62103
  -9   3   3       99.21       99.21      9.96 o   0.56398
  -8   3   3      383.29      383.29     19.58 o   0.50731
  -7   3   3      330.69      330.69     18.18 o   0.45118
  -6   3   3       41.42       41.42      6.44 o   0.39580
  -5   3   3        2.94        2.94      1.71 o   0.34155
  -4   3   3     2298.92     2298.92     47.95 o   0.28906
  -3   3   3     6856.41     6856.41     82.80 o   0.23950
  -2   3   3       98.48       98.48      9.92 o   0.19510
  -1   3   3     1000.57     1000.57     31.63 o   0.16022
   0   3   3     2931.79     2931.79     54.15 o   0.14205
   1   3   3    10181.50    10181.50    100.90 o   0.14693
   2   3   3    14934.74    14934.74    122.21 o   0.17291
   3   3   3     1175.06     1175.06     34.28 o   0.21240
   4   3   3       56.82       56.82      7.54 o   0.25928
   5   3   3      189.77      189.77     13.78 o   0.31023
   6   3   3     1338.53     1338.53     36.59 o   0.36354
   7   3   3      330.30      330.30     18.17 o   0.41831
   8   3   3        2.47        2.47      1.57 o   0.47403
   9   3   3     1317.11     1317.11     36.29 o   0.53040
  10   3   3     1717.10     1717.10     41.44 o   0.58724
  11   3   3      230.72      230.72     15.19 o   0.64442
  12   3   3      340.65      340.65     18.46 o   0.70186
 -12   4   3       96.12       96.12      9.80 o   0.74212
 -11   4   3        0.56        0.56      0.75 o   0.68516
 -10   4   3      175.14      175.14     13.23 o   0.62852
  -9   4   3      201.11      201.11     14.18 o   0.57230
  -8   4   3      241.78      241.78     15.55 o   0.51665
  -7   4   3      273.88      273.88     16.55 o   0.46177
  -6   4   3       84.36       84.36      9.18 o   0.40797
  -5   4   3     1722.89     1722.89     41.51 o   0.35572
  -4   4   3    16976.83    16976.83    130.30 o   0.30585
  -3   4   3     1552.87     1552.87     39.41 o   0.25972
  -2   4   3     9750.46     9750.46     98.74 o   0.21969
  -1   4   3        2.18        2.18      1.48 o   0.18967
   0   4   3      198.58      198.58     14.09 o   0.17489
   1   4   3     2874.13     2874.13     53.61 o   0.17917
   2   4   3     2264.55     2264.55     47.59 o   0.20129
   3   4   3    11193.83    11193.83    105.80 o   0.23629
   4   4   3       28.04       28.04      5.30 o   0.27938
   5   4   3     3125.28     3125.28     55.90 o   0.32738
   6   4   3       20.61       20.61      4.54 o   0.37842
   7   4   3       53.51       53.51      7.32 o   0.43142
   8   4   3      765.15      765.15     27.66 o   0.48575
   9   4   3      190.32      190.32     13.80 o   0.54100
  10   4   3      438.30      438.30     20.94 o   0.59691
  11   4   3       75.83       75.83      8.71 o   0.65333
  12   4   3       13.23       13.23      3.64 o   0.71012
 -12   5   3      179.55      179.55     13.40 o   0.75112
 -11   5   3        5.99        5.99      2.45 o   0.69496
 -10   5   3        0.50        0.50      0.71 o   0.63928
  -9   5   3      101.67      101.67     10.08 o   0.58419
  -8   5   3       88.38       88.38      9.40 o   0.52989
  -7   5   3     1230.23     1230.23     35.07 o   0.47664
  -6   5   3     1735.29     1735.29     41.66 o   0.42485
  -5   5   3      114.82      114.82     10.72 o   0.37511
  -4   5   3      939.18      939.18     30.65 o   0.32835
  -3   5   3      933.71      933.71     30.56 o   0.28606
  -2   5   3     1054.15     1054.15     32.47 o   0.25048
  -1   5   3      619.41      619.41     24.89 o   0.22485
   0   5   3       20.68       20.68      4.55 o   0.21278
   1   5   3       66.66       66.66      8.16 o   0.21655
   2   5   3     3070.65     3070.65     55.41 o   0.23541
   3   5   3     1443.00     1443.00     37.99 o   0.26616
   4   5   3     1986.46     1986.46     44.57 o   0.30523
   5   5   3      628.66      628.66     25.07 o   0.34984
   6   5   3       42.73       42.73      6.54 o   0.39814
   7   5   3      329.16      329.16     18.14 o   0.44894
   8   5   3     1175.56     1175.56     34.29 o   0.50148
   9   5   3      289.06      289.06     17.00 o   0.55526
  10   5   3       28.74       28.74      5.36 o   0.60995
  11   5   3        5.89        5.89      2.43 o   0.66534
  12   5   3       99.73       99.73      9.99 o   0.72126
 -12   6   3       12.83       12.83      3.58 o   0.76282
 -11   6   3      181.07      181.07     13.46 o   0.70767
 -10   6   3       32.24       32.24      5.68 o   0.65314
  -9   6   3       64.52       64.52      8.03 o   0.59942
  -8   6   3     1310.20     1310.20     36.20 o   0.54673
  -7   6   3       57.00       57.00      7.55 o   0.49540
  -6   6   3     2560.80     2560.80     50.60 o   0.44591
  -5   6   3     1255.56     1255.56     35.43 o   0.39894
  -4   6   3      525.80      525.80     22.93 o   0.35548
  -3   6   3      185.36      185.36     13.61 o   0.31699
  -2   6   3      232.50      232.50     15.25 o   0.28549
  -1   6   3     2224.21     2224.21     47.16 o   0.26348
   0   6   3     1503.82     1503.82     38.78 o   0.25347
   1   6   3       49.32       49.32      7.02 o   0.25685
   2   6   3     6748.13     6748.13     82.15 o   0.27312
   3   6   3      376.77      376.77     19.41 o   0.30021
   4   6   3      268.30      268.30     16.38 o   0.33549
   5   6   3      115.28      115.28     10.74 o   0.37668
   6   6   3        5.14        5.14      2.27 o   0.42204
   7   6   3       32.06       32.06      5.66 o   0.47037
   8   6   3        9.12        9.12      3.02 o   0.52085
   9   6   3      352.21      352.21     18.77 o   0.57291
  10   6   3      128.26      128.26     11.33 o   0.62615
  11   6   3       15.93       15.93      3.99 o   0.68030
  12   6   3       97.81       97.81      9.89 o   0.73515
 -12   7   3       60.15       60.15      7.76 o   0.77710
 -11   7   3       54.89       54.89      7.41 o   0.72311
 -10   7   3      143.69      143.69     11.99 o   0.66993
  -9   7   3        4.17        4.17      2.04 o   0.61775
  -8   7   3      628.75      628.75     25.07 o   0.56686
  -7   7   3      569.97      569.97     23.87 o   0.51763
  -6   7   3       29.08       29.08      5.39 o   0.47059
  -5   7   3       27.33       27.33      5.23 o   0.42647
  -4   7   3        4.94        4.94      2.22 o   0.38626
  -3   7   3     1537.10     1537.10     39.21 o   0.35131
  -2   7   3     1516.64     1516.64     38.94 o   0.32333
  -1   7   3     5365.53     5365.53     73.25 o   0.30425
   0   7   3     1044.14     1044.14     32.31 o   0.29580
   1   7   3      275.43      275.43     16.60 o   0.29888
   2   7   3      228.70      228.70     15.12 o   0.31314
   3   7   3      733.05      733.05     27.07 o   0.33718
   4   7   3      119.29      119.29     10.92 o   0.36909
   5   7   3      424.37      424.37     20.60 o   0.40701
   6   7   3       71.62       71.62      8.46 o   0.44944
   7   7   3      395.51      395.51     19.89 o   0.49521
   8   7   3      547.02      547.02     23.39 o   0.54349
   9   7   3      118.48      118.48     10.88 o   0.59365
  10   7   3      127.21      127.21     11.28 o   0.64526
  11   7   3        8.55        8.55      2.92 o   0.69800
  12   7   3      164.06      164.06     12.81 o   0.75164
 -12   8   3       18.33       18.33      4.28 o   0.79382
 -11   8   3       54.87       54.87      7.41 o   0.74113
 -10   8   3       11.08       11.08      3.33 o   0.68941
  -9   8   3      519.92      519.92     22.80 o   0.63891
  -8   8   3        4.63        4.63      2.15 o   0.58993
  -7   8   3      281.83      281.83     16.79 o   0.54290
  -6   8   3     1041.00     1041.00     32.26 o   0.49836
  -5   8   3      203.65      203.65     14.27 o   0.45704
  -4   8   3      182.11      182.11     13.49 o   0.41990
  -3   8   3       16.21       16.21      4.03 o   0.38812
  -2   8   3       73.35       73.35      8.56 o   0.36314
  -1   8   3     2541.01     2541.01     50.41 o   0.34641
   0   8   3        0.68        0.68      0.82 o   0.33916
   1   8   3      718.98      718.98     26.81 o   0.34200
   2   8   3      825.26      825.26     28.73 o   0.35468
   3   8   3        1.73        1.73      1.31 o   0.37622
   4   8   3        9.26        9.26      3.04 o   0.40519
   5   8   3       43.60       43.60      6.60 o   0.44013
   6   8   3      291.82      291.82     17.08 o   0.47975
   7   8   3      271.00      271.00     16.46 o   0.52298
   8   8   3      211.28      211.28     14.54 o   0.56899
   9   8   3      141.82      141.82     11.91 o   0.61717
  10   8   3        0.54        0.54      0.74 o   0.66704
  11   8   3        3.18        3.18      1.78 o   0.71826
  12   8   3        1.49        1.49      1.22 o   0.77055
 -12   9   3        3.07        3.07      1.75 o   0.81284
 -11   9   3       17.06       17.06      4.13 o   0.76153
 -10   9   3       11.34       11.34      3.37 o   0.71137
  -9   9   3       25.39       25.39      5.04 o   0.66263
  -8   9   3        4.97        4.97      2.23 o   0.61563
  -7   9   3      300.27      300.27     17.33 o   0.57081
  -6   9   3      109.96      109.96     10.49 o   0.52872
  -5   9   3      120.67      120.67     10.99 o   0.49008
  -4   9   3      173.58      173.58     13.17 o   0.45575
  -3   9   3     1641.27     1641.27     40.51 o   0.42678
  -2   9   3       33.50       33.50      5.79 o   0.40432
  -1   9   3     1147.63     1147.63     33.88 o   0.38950
   0   9   3      616.36      616.36     24.83 o   0.38320
   1   9   3      104.86      104.86     10.24 o   0.38586
   2   9   3     2707.39     2707.39     52.03 o   0.39727
   3   9   3      525.43      525.43     22.92 o   0.41673
   4   9   3     1524.35     1524.35     39.04 o   0.44318
   5   9   3      724.81      724.81     26.92 o   0.47545
   6   9   3       17.16       17.16      4.14 o   0.51245
   7   9   3     1492.23     1492.23     38.63 o   0.55322
   8   9   3      159.00      159.00     12.61 o   0.59700
   9   9   3       55.75       55.75      7.47 o   0.64316
  10   9   3       71.36       71.36      8.45 o   0.69124
  11   9   3       72.81       72.81      8.53 o   0.74085
  12   9   3       53.46       53.46      7.31 o   0.79172
 -12  10   3       16.65       16.65      4.08 o   0.83400
 -11  10   3       45.66       45.66      6.76 o   0.78414
 -10  10   3       12.71       12.71      3.57 o   0.73559
  -9  10   3       38.10       38.10      6.17 o   0.68864
  -8  10   3       10.44       10.44      3.23 o   0.64362
  -7  10   3       77.37       77.37      8.80 o   0.60098
  -6  10   3      133.35      133.35     11.55 o   0.56126
  -5  10   3       30.55       30.55      5.53 o   0.52512
  -4  10   3       22.45       22.45      4.74 o   0.49334
  -3  10   3      205.63      205.63     14.34 o   0.46682
  -2  10   3      937.64      937.64     30.62 o   0.44650
  -1  10   3      104.19      104.19     10.21 o   0.43324
   0  10   3        2.77        2.77      1.67 o   0.42772
   1  10   3      481.61      481.61     21.95 o   0.43022
   2  10   3      957.22      957.22     30.94 o   0.44060
   3  10   3      240.90      240.90     15.52 o   0.45834
   4  10   3      810.48      810.48     28.47 o   0.48262
   5  10   3      207.42      207.42     14.40 o   0.51252
   6  10   3      666.18      666.18     25.81 o   0.54711
   7  10   3       33.53       33.53      5.79 o   0.58556
   8  10   3      154.38      154.38     12.42 o   0.62717
   9  10   3      206.43      206.43     14.37 o   0.67134
  10  10   3       30.78       30.78      5.55 o   0.71760
  11  10   3       26.18       26.18      5.12 o   0.76558
  12  10   3       11.32       11.32      3.36 o   0.81497
 -12  11   3        0.93        0.93      0.97 o   0.85713
 -11  11   3       17.73       17.73      4.21 o   0.80876
 -10  11   3        5.63        5.63      2.37 o   0.76186
  -9  11   3       93.49       93.49      9.67 o   0.71670
  -8  11   3       25.60       25.60      5.06 o   0.67364
  -7  11   3       89.66       89.66      9.47 o   0.63311
  -6  11   3      545.17      545.17     23.35 o   0.59562
  -5  11   3        1.38        1.38      1.18 o   0.56178
  -4  11   3      954.28      954.28     30.89 o   0.53230
  -3  11   3      314.78      314.78     17.74 o   0.50792
  -2  11   3       84.42       84.42      9.19 o   0.48941
  -1  11   3     1048.54     1048.54     32.38 o   0.47746
   0  11   3       10.99       10.99      3.31 o   0.47257
   1  11   3      817.85      817.85     28.60 o   0.47494
   2  11   3       66.72       66.72      8.17 o   0.48448
   3  11   3       57.63       57.63      7.59 o   0.50077
   4  11   3      695.58      695.58     26.37 o   0.52319
   5  11   3      786.27      786.27     28.04 o   0.55098
   6  11   3      151.39      151.39     12.30 o   0.58338
   7  11   3      249.78      249.78     15.80 o   0.61967
   8  11   3       19.69       19.69      4.44 o   0.65921
   9  11   3      153.33      153.33     12.38 o   0.70144
  10  11   3      351.63      351.63     18.75 o   0.74591
  11  11   3       11.13       11.13      3.34 o   0.79224
  12  11   3      190.48      190.48     13.80 o   0.84013
 -12  12   3        1.28        1.28      1.13 o   0.88208
 -11  12   3       44.50       44.50      6.67 o   0.83522
 -10  12   3       97.09       97.09      9.85 o   0.78996
  -9  12   3       51.42       51.42      7.17 o   0.74657
  -8  12   3        2.01        2.01      1.42 o   0.70541
  -7  12   3       73.55       73.55      8.58 o   0.66690
  -6  12   3       63.76       63.76      7.98 o   0.63150
  -5  12   3      287.55      287.55     16.96 o   0.59978
  -4  12   3      186.84      186.84     13.67 o   0.57235
  -3  12   3      196.87      196.87     14.03 o   0.54984
  -2  12   3      421.58      421.58     20.53 o   0.53289
  -1  12   3       61.03       61.03      7.81 o   0.52204
   0  12   3     1164.63     1164.63     34.13 o   0.51766
   1  12   3      147.81      147.81     12.16 o   0.51993
   2  12   3      641.95      641.95     25.34 o   0.52876
   3  12   3       20.72       20.72      4.55 o   0.54382
   4  12   3      317.64      317.64     17.82 o   0.56462
   5  12   3      727.52      727.52     26.97 o   0.59056
   6  12   3       88.81       88.81      9.42 o   0.62099
   7  12   3       66.27       66.27      8.14 o   0.65528
   8  12   3        7.60        7.60      2.76 o   0.69286
   9  12   3      128.32      128.32     11.33 o   0.73322
  10  12   3      179.26      179.26     13.39 o   0.77594
  11  12   3       69.86       69.86      8.36 o   0.82064
  12  12   3      194.35      194.35     13.94 o   0.86702
 -12  13   3       73.84       73.84      8.59 o   0.90871
 -11  13   3       25.43       25.43      5.04 o   0.86336
 -10  13   3        0.51        0.51      0.72 o   0.81971
  -9  13   3      159.69      159.69     12.64 o   0.77805
  -8  13   3       12.09       12.09      3.48 o   0.73872
  -7  13   3       93.93       93.93      9.69 o   0.70211
  -6  13   3       94.37       94.37      9.71 o   0.66866
  -5  13   3        2.57        2.57      1.60 o   0.63887
  -4  13   3      315.53      315.53     17.76 o   0.61327
  -3  13   3      156.44      156.44     12.51 o   0.59241
  -2  13   3      219.13      219.13     14.80 o   0.57680
  -1  13   3      363.00      363.00     19.05 o   0.56689
   0  13   3       46.95       46.95      6.85 o   0.56295
   1  13   3     2978.54     2978.54     54.58 o   0.56513
   2  13   3      214.23      214.23     14.64 o   0.57335
   3  13   3      467.20      467.20     21.61 o   0.58736
   4  13   3      617.35      617.35     24.85 o   0.60676
   5  13   3        0.48        0.48      0.69 o   0.63105
   6  13   3       38.28       38.28      6.19 o   0.65969
   7  13   3      106.33      106.33     10.31 o   0.69214
   8  13   3       20.76       20.76      4.56 o   0.72789
   9  13   3       59.34       59.34      7.70 o   0.76649
  10  13   3       71.04       71.04      8.43 o   0.80751
  11  13   3       85.30       85.30      9.24 o   0.85062
  12  13   3        6.12        6.12      2.47 o   0.89550
 -12  14   3        0.59        0.59      0.77 o   0.93686
 -11  14   3       43.82       43.82      6.62 o   0.89300
 -10  14   3       72.26       72.26      8.50 o   0.85094
  -9  14   3       45.46       45.46      6.74 o   0.81095
  -8  14   3      218.69      218.69     14.79 o   0.77336
  -7  14   3       94.53       94.53      9.72 o   0.73854
  -6  14   3      245.03      245.03     15.65 o   0.70689
  -5  14   3      178.04      178.04     13.34 o   0.67886
  -4  14   3      101.43      101.43     10.07 o   0.65490
  -3  14   3      200.59      200.59     14.16 o   0.63550
  -2  14   3       75.19       75.19      8.67 o   0.62106
  -1  14   3      699.12      699.12     26.44 o   0.61194
   0  14   3      105.64      105.64     10.28 o   0.60839
   1  14   3       47.72       47.72      6.91 o   0.61049
   2  14   3      298.84      298.84     17.29 o   0.61819
   3  14   3       20.66       20.66      4.55 o   0.63129
   4  14   3      419.82      419.82     20.49 o   0.64946
   5  14   3      136.68      136.68     11.69 o   0.67229
   6  14   3       31.00       31.00      5.57 o   0.69931
   7  14   3      298.83      298.83     17.29 o   0.73008
   8  14   3        2.01        2.01      1.42 o   0.76413
   9  14   3      370.54      370.54     19.25 o   0.80104
  10  14   3       43.67       43.67      6.61 o   0.84044
  11  14   3       17.55       17.55      4.19 o   0.88200
  12  14   3       10.66       10.66      3.27 o   0.92542
 -12  15   3        1.71        1.71      1.31 o   0.96641
 -11  15   3        1.05        1.05      1.02 o   0.92401
 -10  15   3       32.39       32.39      5.69 o   0.88349
  -9  15   3       43.58       43.58      6.60 o   0.84510
  -8  15   3        2.52        2.52      1.59 o   0.80917
  -7  15   3      254.74      254.74     15.96 o   0.77602
  -6  15   3        5.80        5.80      2.41 o   0.74603
  -5  15   3       54.47       54.47      7.38 o   0.71960
  -4  15   3      123.78      123.78     11.13 o   0.69712
  -3  15   3       10.31       10.31      3.21 o   0.67900
  -2  15   3      343.47      343.47     18.53 o   0.66559
  -1  15   3       88.10       88.10      9.39 o   0.65717
   0  15   3       58.13       58.13      7.62 o   0.65394
   1  15   3       65.38       65.38      8.09 o   0.65598
   2  15   3       87.33       87.33      9.34 o   0.66323
   3  15   3      395.23      395.23     19.88 o   0.67554
   4  15   3        0.14        0.14      0.37 o   0.69262
   5  15   3       99.08       99.08      9.95 o   0.71414
   6  15   3      384.94      384.94     19.62 o   0.73971
   7  15   3        7.03        7.03      2.65 o   0.76893
   8  15   3      319.01      319.01     17.86 o   0.80139
   9  15   3        1.74        1.74      1.32 o   0.83673
  10  15   3      116.75      116.75     10.81 o   0.87458
  11  15   3        7.25        7.25      2.69 o   0.91465
  12  15   3        1.48        1.48      1.22 o   0.95664
 -12  16   3        6.34        6.34      2.52 o   0.99723
 -11  16   3       36.30       36.30      6.02 o   0.95626
 -10  16   3        2.66        2.66      1.63 o   0.91721
  -9  16   3       67.82       67.82      8.24 o   0.88036
  -8  16   3        1.68        1.68      1.30 o   0.84599
  -7  16   3        8.88        8.88      2.98 o   0.81441
  -6  16   3       16.14       16.14      4.02 o   0.78595
  -5  16   3       11.38       11.38      3.37 o   0.76097
  -4  16   3       26.36       26.36      5.13 o   0.73983
  -3  16   3       61.91       61.91      7.87 o   0.72285
  -2  16   3      117.20      117.20     10.83 o   0.71034
  -1  16   3       26.36       26.36      5.13 o   0.70253
   0  16   3       76.38       76.38      8.74 o   0.69959
   1  16   3      138.35      138.35     11.76 o   0.70157
   2  16   3       27.81       27.81      5.27 o   0.70843
   3  16   3      276.22      276.22     16.62 o   0.72003
   4  16   3      381.86      381.86     19.54 o   0.73615
   5  16   3       11.34       11.34      3.37 o   0.75651
   6  16   3       56.19       56.19      7.50 o   0.78076
   7  16   3       18.89       18.89      4.35 o   0.80856
   8  16   3       17.43       17.43      4.17 o   0.83956
   9  16   3       44.97       44.97      6.71 o   0.87341
  10  16   3        0.39        0.39      0.62 o   0.90980
  11  16   3       28.03       28.03      5.29 o   0.94843
  12  16   3       28.63       28.63      5.35 o   0.98904
 -12 -16   4       37.47       37.47      6.12 o   1.10743
 -11 -16   4        0.11        0.11      0.33 o   1.06875
 -10 -16   4       30.72       30.72      5.54 o   1.03196
  -9 -16   4       16.67       16.67      4.08 o   0.99727
  -8 -16   4        5.10        5.10      2.26 o   0.96492
  -7 -16   4       31.59       31.59      5.62 o   0.93514
  -6 -16   4        6.66        6.66      2.58 o   0.90819
  -5 -16   4        4.39        4.39      2.09 o   0.88432
  -4 -16   4       39.36       39.36      6.27 o   0.86380
  -3 -16   4        0.47        0.47      0.68 o   0.84686
  -2 -16   4       86.74       86.74      9.31 o   0.83372
  -1 -16   4       60.64       60.64      7.79 o   0.82457
   0 -16   4        8.86        8.86      2.98 o   0.81954
   1 -16   4      346.45      346.45     18.61 o   0.81871
   2 -16   4       27.76       27.76      5.27 o   0.82208
   3 -16   4      320.07      320.07     17.89 o   0.82961
   4 -16   4        8.98        8.98      3.00 o   0.84118
   5 -16   4        2.42        2.42      1.56 o   0.85664
   6 -16   4      104.12      104.12     10.20 o   0.87577
   7 -16   4        1.65        1.65      1.28 o   0.89834
   8 -16   4       97.03       97.03      9.85 o   0.92409
   9 -16   4        0.75        0.75      0.87 o   0.95278
  10 -16   4       15.72       15.72      3.96 o   0.98415
  11 -16   4       42.73       42.73      6.54 o   1.01793
  12 -16   4        1.16        1.16      1.08 o   1.05392
 -12 -15   4        0.65        0.65      0.81 o   1.07363
 -11 -15   4       29.17       29.17      5.40 o   1.03373
 -10 -15   4        0.08        0.08      0.29 o   0.99570
  -9 -15   4       23.25       23.25      4.82 o   0.95976
  -8 -15   4        6.82        6.82      2.61 o   0.92616
  -7 -15   4       17.86       17.86      4.23 o   0.89515
  -6 -15   4       21.32       21.32      4.62 o   0.86701
  -5 -15   4        5.46        5.46      2.34 o   0.84204
  -4 -15   4        9.97        9.97      3.16 o   0.82053
  -3 -15   4      110.48      110.48     10.51 o   0.80274
  -2 -15   4       19.64       19.64      4.43 o   0.78894
  -1 -15   4        5.11        5.11      2.26 o   0.77933
   0 -15   4       17.25       17.25      4.15 o   0.77408
   1 -15   4        7.39        7.39      2.72 o   0.77326
   2 -15   4       72.01       72.01      8.49 o   0.77690
   3 -15   4       40.97       40.97      6.40 o   0.78492
   4 -15   4      128.86      128.86     11.35 o   0.79721
   5 -15   4        5.50        5.50      2.34 o   0.81357
   6 -15   4        1.47        1.47      1.21 o   0.83375
   7 -15   4       11.86       11.86      3.44 o   0.85749
   8 -15   4       17.02       17.02      4.13 o   0.88449
   9 -15   4        5.17        5.17      2.27 o   0.91448
  10 -15   4        0.06        0.06      0.25 o   0.94717
  11 -15   4       25.89       25.89      5.09 o   0.98228
  12 -15   4       12.64       12.64      3.55 o   1.01958
 -12 -14   4        8.91        8.91      2.99 o   1.04079
 -11 -14   4        3.91        3.91      1.98 o   0.99964
 -10 -14   4       59.76       59.76      7.73 o   0.96031
  -9 -14   4       25.75       25.75      5.07 o   0.92305
  -8 -14   4      178.43      178.43     13.36 o   0.88811
  -7 -14   4       52.06       52.06      7.22 o   0.85579
  -6 -14   4      232.35      232.35     15.24 o   0.82638
  -5 -14   4      329.31      329.31     18.15 o   0.80021
  -4 -14   4        6.91        6.91      2.63 o   0.77760
  -3 -14   4       79.26       79.26      8.90 o   0.75888
  -2 -14   4      135.99      135.99     11.66 o   0.74434
  -1 -14   4      340.44      340.44     18.45 o   0.73422
   0 -14   4      240.38      240.38     15.50 o   0.72871
   1 -14   4       72.72       72.72      8.53 o   0.72791
   2 -14   4      292.78      292.78     17.11 o   0.73184
   3 -14   4      159.02      159.02     12.61 o   0.74043
   4 -14   4       36.42       36.42      6.04 o   0.75352
   5 -14   4      207.75      207.75     14.41 o   0.77087
   6 -14   4       20.54       20.54      4.53 o   0.79220
   7 -14   4      111.17      111.17     10.54 o   0.81721
   8 -14   4       94.41       94.41      9.72 o   0.84557
   9 -14   4       21.84       21.84      4.67 o   0.87695
  10 -14   4       57.50       57.50      7.58 o   0.91104
  11 -14   4        0.98        0.98      0.99 o   0.94755
  12 -14   4        8.55        8.55      2.92 o   0.98621
 -12 -13   4       32.00       32.00      5.66 o   1.00901
 -11 -13   4       76.03       76.03      8.72 o   0.96655
 -10 -13   4        1.37        1.37      1.17 o   0.92588
  -9 -13   4        9.51        9.51      3.08 o   0.88723
  -8 -13   4        0.14        0.14      0.37 o   0.85089
  -7 -13   4      149.34      149.34     12.22 o   0.81715
  -6 -13   4      134.33      134.33     11.59 o   0.78637
  -5 -13   4       85.54       85.54      9.25 o   0.75889
  -4 -13   4        6.75        6.75      2.60 o   0.73508
  -3 -13   4        0.07        0.07      0.27 o   0.71532
  -2 -13   4      104.80      104.80     10.24 o   0.69995
  -1 -13   4        2.45        2.45      1.56 o   0.68925
   0 -13   4      449.25      449.25     21.20 o   0.68346
   1 -13   4      134.87      134.87     11.61 o   0.68269
   2 -13   4       62.88       62.88      7.93 o   0.68696
   3 -13   4      217.46      217.46     14.75 o   0.69617
   4 -13   4      256.68      256.68     16.02 o   0.71015
   5 -13   4        4.53        4.53      2.13 o   0.72860
   6 -13   4       58.03       58.03      7.62 o   0.75121
   7 -13   4       51.77       51.77      7.20 o   0.77761
   8 -13   4      243.20      243.20     15.59 o   0.80742
   9 -13   4       80.40       80.40      8.97 o   0.84029
  10 -13   4       50.98       50.98      7.14 o   0.87587
  11 -13   4       20.09       20.09      4.48 o   0.91385
  12 -13   4        1.09        1.09      1.04 o   0.95393
 -12 -12   4        0.42        0.42      0.65 o   0.97838
 -11 -12   4      137.07      137.07     11.71 o   0.93459
 -10 -12   4        2.86        2.86      1.69 o   0.89251
  -9 -12   4       13.41       13.41      3.66 o   0.85242
  -8 -12   4       15.41       15.41      3.93 o   0.81459
  -7 -12   4       97.16       97.16      9.86 o   0.77935
  -6 -12   4      411.92      411.92     20.30 o   0.74708
  -5 -12   4       43.54       43.54      6.60 o   0.71817
  -4 -12   4      201.60      201.60     14.20 o   0.69304
  -3 -12   4      195.84      195.84     13.99 o   0.67213
  -2 -12   4      126.90      126.90     11.26 o   0.65582
  -1 -12   4      344.53      344.53     18.56 o   0.64448
   0 -12   4      133.62      133.62     11.56 o   0.63836
   1 -12   4      189.98      189.98     13.78 o   0.63761
   2 -12   4      363.15      363.15     19.06 o   0.64226
   3 -12   4        2.96        2.96      1.72 o   0.65219
   4 -12   4      194.20      194.20     13.94 o   0.66717
   5 -12   4      228.76      228.76     15.12 o   0.68685
   6 -12   4      325.69      325.69     18.05 o   0.71086
   7 -12   4      242.06      242.06     15.56 o   0.73878
   8 -12   4        7.22        7.22      2.69 o   0.77016
   9 -12   4       52.15       52.15      7.22 o   0.80462
  10 -12   4       46.74       46.74      6.84 o   0.84177
  11 -12   4        5.05        5.05      2.25 o   0.88128
  12 -12   4        5.38        5.38      2.32 o   0.92283
 -12 -11   4       41.55       41.55      6.45 o   0.94901
 -11 -11   4       42.33       42.33      6.51 o   0.90386
 -10 -11   4       19.85       19.85      4.46 o   0.86035
  -9 -11   4        4.30        4.30      2.07 o   0.81874
  -8 -11   4      259.86      259.86     16.12 o   0.77934
  -7 -11   4      279.82      279.82     16.73 o   0.74251
  -6 -11   4        7.89        7.89      2.81 o   0.70863
  -5 -11   4      161.01      161.01     12.69 o   0.67817
  -4 -11   4       30.07       30.07      5.48 o   0.65158
  -3 -11   4      155.56      155.56     12.47 o   0.62937
  -2 -11   4       59.06       59.06      7.68 o   0.61201
  -1 -11   4       44.80       44.80      6.69 o   0.59992
   0 -11   4      431.76      431.76     20.78 o   0.59343
   1 -11   4        0.71        0.71      0.84 o   0.59272
   2 -11   4      598.45      598.45     24.46 o   0.59781
   3 -11   4      294.96      294.96     17.17 o   0.60855
   4 -11   4       39.56       39.56      6.29 o   0.62466
   5 -11   4      257.59      257.59     16.05 o   0.64572
   6 -11   4       48.41       48.41      6.96 o   0.67128
   7 -11   4      515.57      515.57     22.71 o   0.70085
   8 -11   4      582.79      582.79     24.14 o   0.73393
   9 -11   4        5.51        5.51      2.35 o   0.77008
  10 -11   4       37.28       37.28      6.11 o   0.80889
  11 -11   4       84.34       84.34      9.18 o   0.84998
  12 -11   4       76.68       76.68      8.76 o   0.89305
 -12 -10   4       63.81       63.81      7.99 o   0.92104
 -11 -10   4       60.84       60.84      7.80 o   0.87450
 -10 -10   4       39.54       39.54      6.29 o   0.82951
  -9 -10   4      106.83      106.83     10.34 o   0.78634
  -8 -10   4       61.07       61.07      7.81 o   0.74531
  -7 -10   4      121.90      121.90     11.04 o   0.70677
  -6 -10   4      284.10      284.10     16.86 o   0.67118
  -5 -10   4        4.86        4.86      2.20 o   0.63901
  -4 -10   4      379.89      379.89     19.49 o   0.61080
  -3 -10   4       14.84       14.84      3.85 o   0.58714
  -2 -10   4       56.37       56.37      7.51 o   0.56859
  -1 -10   4      555.27      555.27     23.56 o   0.55565
   0 -10   4      606.31      606.31     24.62 o   0.54873
   1 -10   4       21.96       21.96      4.69 o   0.54806
   2 -10   4        5.25        5.25      2.29 o   0.55365
   3 -10   4      270.73      270.73     16.45 o   0.56533
   4 -10   4        6.11        6.11      2.47 o   0.58272
   5 -10   4        1.29        1.29      1.14 o   0.60533
   6 -10   4        5.51        5.51      2.35 o   0.63261
   7 -10   4       47.30       47.30      6.88 o   0.66398
   8 -10   4       12.95       12.95      3.60 o   0.69888
   9 -10   4      287.09      287.09     16.94 o   0.73683
  10 -10   4       37.46       37.46      6.12 o   0.77736
  11 -10   4       41.45       41.45      6.44 o   0.82010
  12 -10   4        7.48        7.48      2.74 o   0.86472
 -12  -9   4        6.34        6.34      2.52 o   0.89458
 -11  -9   4      122.47      122.47     11.07 o   0.84665
 -10  -9   4       69.10       69.10      8.31 o   0.80017
  -9  -9   4      184.29      184.29     13.58 o   0.75539
  -8  -9   4       71.94       71.94      8.48 o   0.71265
  -7  -9   4      122.38      122.38     11.06 o   0.67233
  -6  -9   4       84.69       84.69      9.20 o   0.63488
  -5  -9   4      108.35      108.35     10.41 o   0.60086
  -4  -9   4      122.65      122.65     11.07 o   0.57087
  -3  -9   4      927.26      927.26     30.45 o   0.54557
  -2  -9   4       34.71       34.71      5.89 o   0.52565
  -1  -9   4     1080.83     1080.83     32.88 o   0.51173
   0  -9   4      513.18      513.18     22.65 o   0.50431
   1  -9   4       30.66       30.66      5.54 o   0.50369
   2  -9   4       19.58       19.58      4.43 o   0.50987
   3  -9   4       20.59       20.59      4.54 o   0.52262
   4  -9   4      535.47      535.47     23.14 o   0.54148
   5  -9   4       29.02       29.02      5.39 o   0.56584
   6  -9   4      621.13      621.13     24.92 o   0.59502
   7  -9   4       68.61       68.61      8.28 o   0.62835
   8  -9   4        2.64        2.64      1.62 o   0.66521
   9  -9   4        2.01        2.01      1.42 o   0.70504
  10  -9   4       76.89       76.89      8.77 o   0.74737
  11  -9   4       61.11       61.11      7.82 o   0.79180
  12  -9   4        1.56        1.56      1.25 o   0.83799
 -12  -8   4        3.45        3.45      1.86 o   0.86979
 -11  -8   4       13.71       13.71      3.70 o   0.82047
 -10  -8   4       79.49       79.49      8.92 o   0.77248
  -9  -8   4      138.29      138.29     11.76 o   0.72607
  -8  -8   4      339.47      339.47     18.42 o   0.68157
  -7  -8   4      271.07      271.07     16.46 o   0.63937
  -6  -8   4       21.90       21.90      4.68 o   0.59996
  -5  -8   4      573.81      573.81     23.95 o   0.56393
  -4  -8   4      438.42      438.42     20.94 o   0.53196
  -3  -8   4       70.85       70.85      8.42 o   0.50482
  -2  -8   4      217.51      217.51     14.75 o   0.48333
  -1  -8   4      626.62      626.62     25.03 o   0.46827
   0  -8   4       18.25       18.25      4.27 o   0.46026
   1  -8   4      642.30      642.30     25.34 o   0.45969
   2  -8   4       50.46       50.46      7.10 o   0.46657
   3  -8   4      225.49      225.49     15.02 o   0.48058
   4  -8   4       59.12       59.12      7.69 o   0.50113
   5  -8   4     1058.81     1058.81     32.54 o   0.52746
   6  -8   4      455.50      455.50     21.34 o   0.55874
   7  -8   4       75.34       75.34      8.68 o   0.59420
   8  -8   4       55.00       55.00      7.42 o   0.63313
   9  -8   4       18.46       18.46      4.30 o   0.67493
  10  -8   4      242.94      242.94     15.59 o   0.71911
  11  -8   4       25.67       25.67      5.07 o   0.76525
  12  -8   4       42.28       42.28      6.50 o   0.81302
 -12  -7   4        5.94        5.94      2.44 o   0.84679
 -11  -7   4       20.46       20.46      4.52 o   0.79612
 -10  -7   4       49.67       49.67      7.05 o   0.74664
  -9  -7   4      421.39      421.39     20.53 o   0.69859
  -8  -7   4      413.25      413.25     20.33 o   0.65230
  -7  -7   4        5.71        5.71      2.39 o   0.60815
  -6  -7   4      128.32      128.32     11.33 o   0.56667
  -5  -7   4        3.83        3.83      1.96 o   0.52847
  -4  -7   4      116.38      116.38     10.79 o   0.49431
  -3  -7   4      164.23      164.23     12.82 o   0.46510
  -2  -7   4       10.87       10.87      3.30 o   0.44180
  -1  -7   4     1399.10     1399.10     37.40 o   0.42539
   0  -7   4     1729.22     1729.22     41.58 o   0.41669
   1  -7   4        7.92        7.92      2.81 o   0.41618
   2  -7   4        7.77        7.77      2.79 o   0.42389
   3  -7   4     2053.34     2053.34     45.31 o   0.43939
   4  -7   4       76.93       76.93      8.77 o   0.46189
   5  -7   4      201.71      201.71     14.20 o   0.49043
   6  -7   4      170.39      170.39     13.05 o   0.52403
   7  -7   4      371.58      371.58     19.28 o   0.56178
   8  -7   4       20.70       20.70      4.55 o   0.60289
   9  -7   4       68.07       68.07      8.25 o   0.64674
  10  -7   4       19.26       19.26      4.39 o   0.69279
  11  -7   4      179.11      179.11     13.38 o   0.74064
  12  -7   4       82.24       82.24      9.07 o   0.78997
 -12  -6   4        1.58        1.58      1.26 o   0.82575
 -11  -6   4       60.62       60.62      7.79 o   0.77378
 -10  -6   4      125.72      125.72     11.21 o   0.72284
  -9  -6   4       63.42       63.42      7.96 o   0.67317
  -8  -6   4      150.31      150.31     12.26 o   0.62508
  -7  -6   4        2.63        2.63      1.62 o   0.57895
  -6  -6   4      220.53      220.53     14.85 o   0.53531
  -5  -6   4        8.68        8.68      2.95 o   0.49480
  -4  -6   4      616.93      616.93     24.84 o   0.45825
  -3  -6   4     1405.79     1405.79     37.49 o   0.42670
  -2  -6   4      135.37      135.37     11.63 o   0.40130
  -1  -6   4     1222.25     1222.25     34.96 o   0.38330
   0  -6   4     3546.34     3546.34     59.55 o   0.37377
   1  -6   4      492.21      492.21     22.19 o   0.37334
   2  -6   4     2250.09     2250.09     47.44 o   0.38205
   3  -6   4       26.89       26.89      5.19 o   0.39931
   4  -6   4      881.50      881.50     29.69 o   0.42407
   5  -6   4      210.47      210.47     14.51 o   0.45510
   6  -6   4      821.44      821.44     28.66 o   0.49123
   7  -6   4      217.90      217.90     14.76 o   0.53141
   8  -6   4       14.23       14.23      3.77 o   0.57480
   9  -6   4      183.87      183.87     13.56 o   0.62071
  10  -6   4      183.37      183.37     13.54 o   0.66864
  11  -6   4       13.35       13.35      3.65 o   0.71818
  12  -6   4       77.35       77.35      8.79 o   0.76901
 -12  -5   4      106.48      106.48     10.32 o   0.80682
 -11  -5   4       41.15       41.15      6.41 o   0.75361
 -10  -5   4      157.07      157.07     12.53 o   0.70128
  -9  -5   4      134.36      134.36     11.59 o   0.65005
  -8  -5   4      156.92      156.92     12.53 o   0.60019
  -7  -5   4       46.26       46.26      6.80 o   0.55209
  -6  -5   4      165.01      165.01     12.85 o   0.50624
  -5  -5   4     1402.54     1402.54     37.45 o   0.46331
  -4  -5   4     1438.21     1438.21     37.92 o   0.42418
  -3  -5   4        5.33        5.33      2.31 o   0.39001
  -2  -5   4     3375.31     3375.31     58.10 o   0.36220
  -1  -5   4        1.70        1.70      1.30 o   0.34230
   0  -5   4       14.97       14.97      3.87 o   0.33174
   1  -5   4     1280.85     1280.85     35.79 o   0.33142
   2  -5   4      217.21      217.21     14.74 o   0.34136
   3  -5   4      962.49      962.49     31.02 o   0.36071
   4  -5   4     1208.58     1208.58     34.76 o   0.38808
   5  -5   4      868.59      868.59     29.47 o   0.42189
   6  -5   4      612.04      612.04     24.74 o   0.46075
   7  -5   4       88.64       88.64      9.42 o   0.50347
   8  -5   4      958.42      958.42     30.96 o   0.54916
   9  -5   4        9.46        9.46      3.08 o   0.59714
  10  -5   4      121.04      121.04     11.00 o   0.64690
  11  -5   4      105.77      105.77     10.28 o   0.69806
  12  -5   4      101.33      101.33     10.07 o   0.75032
 -12  -4   4        0.29        0.29      0.54 o   0.79015
 -11  -4   4      247.93      247.93     15.75 o   0.73580
 -10  -4   4        7.02        7.02      2.65 o   0.68219
  -9  -4   4       55.38       55.38      7.44 o   0.62949
  -8  -4   4      132.03      132.03     11.49 o   0.57795
  -7  -4   4       92.04       92.04      9.59 o   0.52792
  -6  -4   4     2332.95     2332.95     48.30 o   0.47988
  -5  -4   4      759.55      759.55     27.56 o   0.43447
  -4  -4   4     1833.27     1833.27     42.82 o   0.39261
  -3  -4   4       62.66       62.66      7.92 o   0.35556
  -2  -4   4      471.91      471.91     21.72 o   0.32498
  -1  -4   4     2228.32     2228.32     47.21 o   0.30282
   0  -4   4       11.01       11.01      3.32 o   0.29101
   1  -4   4      179.78      179.78     13.41 o   0.29082
   2  -4   4     1606.85     1606.85     40.09 o   0.30227
   3  -4   4      529.80      529.80     23.02 o   0.32413
   4  -4   4     2373.44     2373.44     48.72 o   0.35448
   5  -4   4       42.39       42.39      6.51 o   0.39135
   6  -4   4      507.79      507.79     22.53 o   0.43307
   7  -4   4      779.99      779.99     27.93 o   0.47838
   8  -4   4       13.62       13.62      3.69 o   0.52636
   9  -4   4      432.97      432.97     20.81 o   0.57633
  10  -4   4        4.41        4.41      2.10 o   0.62782
  11  -4   4       15.76       15.76      3.97 o   0.68049
  12  -4   4        4.81        4.81      2.19 o   0.73408
 -12  -3   4      149.60      149.60     12.23 o   0.77588
 -11  -3   4       21.61       21.61      4.65 o   0.72053
 -10  -3   4      143.67      143.67     11.99 o   0.66577
  -9  -3   4        3.81        3.81      1.95 o   0.61174
  -8  -3   4      136.76      136.76     11.69 o   0.55866
  -7  -3   4      574.44      574.44     23.97 o   0.50684
  -6  -3   4      403.98      403.98     20.10 o   0.45669
  -5  -3   4     3671.20     3671.20     60.59 o   0.40884
  -4  -3   4       37.34       37.34      6.11 o   0.36419
  -3  -3   4      653.35      653.35     25.56 o   0.32408
  -2  -3   4       50.56       50.56      7.11 o   0.29037
  -1  -3   4     3752.26     3752.26     61.26 o   0.26553
   0  -3   4     5105.77     5105.77     71.45 o   0.25219
   1  -3   4       21.99       21.99      4.69 o   0.25218
   2  -3   4     4673.44     4673.44     68.36 o   0.26550
   3  -3   4     6056.36     6056.36     77.82 o   0.29033
   4  -3   4       61.11       61.11      7.82 o   0.32402
   5  -3   4     3981.47     3981.47     63.10 o   0.36413
   6  -3   4       79.88       79.88      8.94 o   0.40877
   7  -3   4     1026.83     1026.83     32.04 o   0.45662
   8  -3   4      625.57      625.57     25.01 o   0.50676
   9  -3   4       21.46       21.46      4.63 o   0.55858
  10  -3   4      919.63      919.63     30.33 o   0.61166
  11  -3   4        7.96        7.96      2.82 o   0.66568
  12  -3   4      313.27      313.27     17.70 o   0.72045
 -12  -2   4      133.86      133.86     11.57 o   0.76415
 -11  -2   4       34.49       34.49      5.87 o   0.70796
 -10  -2   4       24.75       24.75      4.97 o   0.65222
  -9  -2   4      328.80      328.80     18.13 o   0.59705
  -8  -2   4      268.12      268.12     16.37 o   0.54264
  -7  -2   4      554.09      554.09     23.54 o   0.48923
  -6  -2   4      129.80      129.80     11.39 o   0.43719
  -5  -2   4      199.09      199.09     14.11 o   0.38707
  -4  -2   4     1640.41     1640.41     40.50 o   0.33972
  -3  -2   4       47.06       47.06      6.86 o   0.29649
  -2  -2   4     4451.98     4451.98     66.72 o   0.25942
  -1  -2   4     4027.81     4027.81     63.46 o   0.23151
   0  -2   4     3205.01     3205.01     56.61 o   0.21632
   1  -2   4     3831.02     3831.02     61.90 o   0.21655
   2  -2   4       71.85       71.85      8.48 o   0.23215
   3  -2   4      182.84      182.84     13.52 o   0.26038
   4  -2   4      417.28      417.28     20.43 o   0.29766
   5  -2   4      376.74      376.74     19.41 o   0.34104
   6  -2   4      801.10      801.10     28.30 o   0.38848
   7  -2   4        0.51        0.51      0.71 o   0.43867
   8  -2   4       42.50       42.50      6.52 o   0.49075
   9  -2   4      157.49      157.49     12.55 o   0.54420
  10  -2   4       11.68       11.68      3.42 o   0.59864
  11  -2   4      367.38      367.38     19.17 o   0.65382
  12  -2   4        9.96        9.96      3.16 o   0.70958
 -12  -1   4       26.29       26.29      5.13 o   0.75508
 -11  -1   4       29.15       29.15      5.40 o   0.69823
 -10  -1   4       10.43       10.43      3.23 o   0.64173
  -9  -1   4       92.83       92.83      9.63 o   0.58567
  -8  -1   4      901.56      901.56     30.03 o   0.53018
  -7  -1   4       53.22       53.22      7.30 o   0.47549
  -6  -1   4      784.84      784.84     28.01 o   0.42188
  -5  -1   4      568.97      568.97     23.85 o   0.36983
  -4  -1   4      374.15      374.15     19.34 o   0.32011
  -3  -1   4     1234.08     1234.08     35.13 o   0.27398
  -2  -1   4     4706.06     4706.06     68.60 o   0.23360
  -1  -1   4     2841.12     2841.12     53.30 o   0.20241
   0  -1   4      108.32      108.32     10.41 o   0.18512
   1  -1   4     1102.79     1102.79     33.21 o   0.18568
   2  -1   4     4817.24     4817.24     69.41 o   0.20392
   3  -1   4      243.24      243.24     15.60 o   0.23578
   4  -1   4       60.07       60.07      7.75 o   0.27659
   5  -1   4      415.18      415.18     20.38 o   0.32297
   6  -1   4      151.43      151.43     12.31 o   0.37286
   7  -1   4      294.15      294.15     17.15 o   0.42502
   8  -1   4      226.95      226.95     15.06 o   0.47870
   9  -1   4       22.51       22.51      4.74 o   0.53345
  10  -1   4      196.91      196.91     14.03 o   0.58898
  11  -1   4        0.61        0.61      0.78 o   0.64507
  12  -1   4      108.92      108.92     10.44 o   0.70160
 -12   0   4      174.61      174.61     13.21 o   0.74876
 -11   0   4       59.49       59.49      7.71 o   0.69147
 -10   0   4     1373.40     1373.40     37.06 o   0.63445
  -9   0   4        1.46        1.46      1.21 o   0.57777
  -8   0   4       27.78       27.78      5.27 o   0.52155
  -7   0   4      556.46      556.46     23.59 o   0.46595
  -6   0   4      516.11      516.11     22.72 o   0.41123
  -5   0   4     2093.09     2093.09     45.75 o   0.35778
  -4   0   4        8.40        8.40      2.90 o   0.30628
  -3   0   4      340.94      340.94     18.46 o   0.25790
  -2   0   4     1499.42     1499.42     38.72 o   0.21474
  -1   0   4        4.81        4.81      2.19 o   0.18061
   0   0   4      763.42      763.42     27.63 o   0.16134
   1   0   4        9.96        9.96      3.16 o   0.16229
   2   0   4     6396.04     6396.04     79.98 o   0.18317
   3   0   4     1294.42     1294.42     35.98 o   0.21832
   4   0   4     1538.41     1538.41     39.22 o   0.26206
   5   0   4     1133.03     1133.03     33.66 o   0.31079
   6   0   4      460.01      460.01     21.45 o   0.36251
   7   0   4        1.98        1.98      1.41 o   0.41609
   8   0   4      204.21      204.21     14.29 o   0.47091
   9   0   4       24.22       24.22      4.92 o   0.52657
  10   0   4      339.20      339.20     18.42 o   0.58284
  11   0   4       15.73       15.73      3.97 o   0.63955
  12   0   4       64.78       64.78      8.05 o   0.69660
 -12   1   4       39.72       39.72      6.30 o   0.74527
 -11   1   4      263.61      263.61     16.24 o   0.68777
 -10   1   4        3.46        3.46      1.86 o   0.63049
  -9   1   4      415.06      415.06     20.37 o   0.57351
  -8   1   4      381.30      381.30     19.53 o   0.51693
  -7   1   4      238.29      238.29     15.44 o   0.46088
  -6   1   4       17.89       17.89      4.23 o   0.40561
  -5   1   4        0.95        0.95      0.98 o   0.35146
  -4   1   4      524.97      524.97     22.91 o   0.29904
  -3   1   4       37.92       37.92      6.16 o   0.24947
  -2   1   4      177.19      177.19     13.31 o   0.20480
  -1   1   4     2289.30     2289.30     47.85 o   0.16898
   0   1   4        6.66        6.66      2.58 o   0.14855
   1   1   4     5836.86     5836.86     76.40 o   0.14994
   2   1   4      897.20      897.20     29.95 o   0.17262
   3   1   4      593.92      593.92     24.37 o   0.20980
   4   1   4      297.19      297.19     17.24 o   0.25522
   5   1   4      396.86      396.86     19.92 o   0.30522
   6   1   4     2656.40     2656.40     51.54 o   0.35788
   7   1   4       10.53       10.53      3.24 o   0.41219
   8   1   4        3.30        3.30      1.82 o   0.46758
   9   1   4       99.85       99.85      9.99 o   0.52370
  10   1   4      564.10      564.10     23.75 o   0.58033
  11   1   4       19.12       19.12      4.37 o   0.63735
  12   1   4       24.39       24.39      4.94 o   0.69466
 -12   2   4        4.70        4.70      2.17 o   0.74464
 -11   2   4        5.17        5.17      2.27 o   0.68716
 -10   2   4      165.43      165.43     12.86 o   0.62991
  -9   2   4       55.25       55.25      7.43 o   0.57297
  -8   2   4      195.55      195.55     13.98 o   0.51642
  -7   2   4       47.19       47.19      6.87 o   0.46044
  -6   2   4      727.76      727.76     26.98 o   0.40523
  -5   2   4      843.69      843.69     29.05 o   0.35117
  -4   2   4      292.92      292.92     17.11 o   0.29888
  -3   2   4     9833.29     9833.29     99.16 o   0.24948
  -2   2   4      535.65      535.65     23.14 o   0.20507
  -1   2   4      114.41      114.41     10.70 o   0.16962
   0   2   4     6927.15     6927.15     83.23 o   0.14963
   1   2   4     2009.69     2009.69     44.83 o   0.15135
   2   2   4       11.99       11.99      3.46 o   0.17415
   3   2   4     2349.85     2349.85     48.48 o   0.21131
   4   2   4     2852.30     2852.30     53.41 o   0.25666
   5   2   4     5194.90     5194.90     72.08 o   0.30660
   6   2   4      176.88      176.88     13.30 o   0.35921
   7   2   4     1360.23     1360.23     36.88 o   0.41347
   8   2   4        2.81        2.81      1.68 o   0.46882
   9   2   4      295.36      295.36     17.19 o   0.52490
  10   2   4      302.96      302.96     17.41 o   0.58151
  11   2   4        6.21        6.21      2.49 o   0.63851
  12   2   4       77.29       77.29      8.79 o   0.69580
 -12   3   4       10.59       10.59      3.25 o   0.74688
 -11   3   4        0.64        0.64      0.80 o   0.68966
 -10   3   4        2.43        2.43      1.56 o   0.63272
  -9   3   4      546.70      546.70     23.38 o   0.57615
  -8   3   4       53.95       53.95      7.35 o   0.52005
  -7   3   4       13.47       13.47      3.67 o   0.46462
  -6   3   4        1.12        1.12      1.06 o   0.41010
  -5   3   4        7.30        7.30      2.70 o   0.35692
  -4   3   4     1280.27     1280.27     35.78 o   0.30579
  -3   3   4      393.12      393.12     19.83 o   0.25793
  -2   3   4     4703.71     4703.71     68.58 o   0.21551
  -1   3   4     1204.99     1204.99     34.71 o   0.18239
   0   3   4     1258.04     1258.04     35.47 o   0.16429
   1   3   4       29.91       29.91      5.47 o   0.16617
   2   3   4     3925.57     3925.57     62.65 o   0.18746
   3   3   4     9600.41     9600.41     97.98 o   0.22264
   4   3   4       95.29       95.29      9.76 o   0.26626
   5   3   4     2002.77     2002.77     44.75 o   0.31485
   6   3   4      646.92      646.92     25.43 o   0.36642
   7   3   4        4.50        4.50      2.12 o   0.41987
   8   3   4      399.62      399.62     19.99 o   0.47458
   9   3   4      327.25      327.25     18.09 o   0.53016
  10   3   4       17.03       17.03      4.13 o   0.58635
  11   3   4     1366.77     1366.77     36.97 o   0.64300
  12   3   4       18.08       18.08      4.25 o   0.69999
 -12   4   4       21.63       21.63      4.65 o   0.75197
 -11   4   4      238.54      238.54     15.44 o   0.69524
 -10   4   4       56.55       56.55      7.52 o   0.63889
  -9   4   4      303.66      303.66     17.43 o   0.58300
  -8   4   4      266.66      266.66     16.33 o   0.52773
  -7   4   4      744.30      744.30     27.28 o   0.47330
  -6   4   4       23.41       23.41      4.84 o   0.42004
  -5   4   4      837.74      837.74     28.94 o   0.36845
  -4   4   4      168.85      168.85     12.99 o   0.31933
  -3   4   4     1968.74     1968.74     44.37 o   0.27404
  -2   4   4      369.81      369.81     19.23 o   0.23478
  -1   4   4        9.35        9.35      3.06 o   0.20505
   0   4   4      750.95      750.95     27.40 o   0.18940
   1   4   4     1193.69     1193.69     34.55 o   0.19132
   2   4   4    13707.21    13707.21    117.08 o   0.21032
   3   4   4      407.24      407.24     20.18 o   0.24241
   4   4   4     7156.26     7156.26     84.59 o   0.28319
   5   4   4     1692.84     1692.84     41.14 o   0.32945
   6   4   4       12.30       12.30      3.51 o   0.37917
   7   4   4      958.99      958.99     30.97 o   0.43117
   8   4   4        4.97        4.97      2.23 o   0.48472
   9   4   4      534.26      534.26     23.11 o   0.53935
  10   4   4      186.31      186.31     13.65 o   0.59476
  11   4   4        4.54        4.54      2.13 o   0.65076
  12   4   4      352.96      352.96     18.79 o   0.70720
 -12   5   4      166.75      166.75     12.91 o   0.75984
 -11   5   4       84.36       84.36      9.18 o   0.70383
 -10   5   4      173.86      173.86     13.19 o   0.64830
  -9   5   4        8.20        8.20      2.86 o   0.59339
  -8   5   4      215.70      215.70     14.69 o   0.53928
  -7   5   4       27.65       27.65      5.26 o   0.48626
  -6   5   4     1258.88     1258.88     35.48 o   0.43470
  -5   5   4     1843.62     1843.62     42.94 o   0.38522
  -4   5   4     1629.91     1629.91     40.37 o   0.33870
  -3   5   4     1918.88     1918.88     43.81 o   0.29655
  -2   5   4        6.52        6.52      2.55 o   0.26091
  -1   5   4      582.98      582.98     24.15 o   0.23474
   0   5   4      666.10      666.10     25.81 o   0.22144
   1   5   4      352.92      352.92     18.79 o   0.22332
   2   5   4     2002.10     2002.10     44.74 o   0.24001
   3   5   4     5734.60     5734.60     75.73 o   0.26878
   4   5   4      213.22      213.22     14.60 o   0.30624
   5   5   4       28.24       28.24      5.31 o   0.34960
   6   5   4       91.49       91.49      9.57 o   0.39695
   7   5   4     4581.22     4581.22     67.68 o   0.44700
   8   5   4     1876.83     1876.83     43.32 o   0.49895
   9   5   4      663.09      663.09     25.75 o   0.55227
  10   5   4      276.43      276.43     16.63 o   0.60659
  11   5   4        0.44        0.44      0.66 o   0.66167
  12   5   4       26.94       26.94      5.19 o   0.71733
 -12   6   4      148.15      148.15     12.17 o   0.77042
 -11   6   4      116.23      116.23     10.78 o   0.71531
 -10   6   4        1.07        1.07      1.04 o   0.66082
  -9   6   4       56.17       56.17      7.49 o   0.60713
  -8   6   4      159.52      159.52     12.63 o   0.55447
  -7   6   4     1033.16     1033.16     32.14 o   0.50315
  -6   6   4    10471.19    10471.19    102.33 o   0.45363
  -5   6   4      745.86      745.86     27.31 o   0.40659
  -4   6   4     1337.32     1337.32     36.57 o   0.36296
  -3   6   4      259.25      259.25     16.10 o   0.32415
  -2   6   4     1977.18     1977.18     44.47 o   0.29208
  -1   6   4      710.58      710.58     26.66 o   0.26916
   0   6   4       43.23       43.23      6.58 o   0.25784
   1   6   4     3447.50     3447.50     58.72 o   0.25965
   2   6   4        0.65        0.65      0.81 o   0.27434
   3   6   4      263.54      263.54     16.23 o   0.30001
   4   6   4      395.45      395.45     19.89 o   0.33414
   5   6   4      104.92      104.92     10.24 o   0.37442
   6   6   4      553.06      553.06     23.52 o   0.41909
   7   6   4       12.59       12.59      3.55 o   0.46689
   8   6   4     1709.38     1709.38     41.34 o   0.51695
   9   6   4      335.34      335.34     18.31 o   0.56868
  10   6   4        2.12        2.12      1.46 o   0.62165
  11   6   4      190.87      190.87     13.82 o   0.67558
  12   6   4       12.12       12.12      3.48 o   0.73025
 -12   7   4        0.26        0.26      0.51 o   0.78359
 -11   7   4      109.20      109.20     10.45 o   0.72955
 -10   7   4        2.45        2.45      1.56 o   0.67629
  -9   7   4       45.70       45.70      6.76 o   0.62401
  -8   7   4      707.69      707.69     26.60 o   0.57299
  -7   7   4        0.13        0.13      0.36 o   0.52359
  -6   7   4     1109.91     1109.91     33.32 o   0.47632
  -5   7   4     1555.32     1555.32     39.44 o   0.43187
  -4   7   4        2.88        2.88      1.70 o   0.39122
  -3   7   4      142.65      142.65     11.94 o   0.35565
  -2   7   4      289.04      289.04     17.00 o   0.32684
  -1   7   4     3989.30     3989.30     63.16 o   0.30670
   0   7   4      467.39      467.39     21.62 o   0.29700
   1   7   4     2008.58     2008.58     44.82 o   0.29875
   2   7   4     2195.29     2195.29     46.85 o   0.31177
   3   7   4      280.36      280.36     16.74 o   0.33473
   4   7   4       77.95       77.95      8.83 o   0.36578
   5   7   4      319.23      319.23     17.87 o   0.40304
   6   7   4     1924.83     1924.83     43.87 o   0.44497
   7   7   4      352.86      352.86     18.78 o   0.49036
   8   7   4      506.81      506.81     22.51 o   0.53834
   9   7   4       91.65       91.65      9.57 o   0.58827
  10   7   4      284.97      284.97     16.88 o   0.63970
  11   7   4       68.70       68.70      8.29 o   0.69230
  12   7   4       99.25       99.25      9.96 o   0.74582
 -12   8   4       59.37       59.37      7.71 o   0.79923
 -11   8   4        3.44        3.44      1.85 o   0.74639
 -10   8   4      396.90      396.90     19.92 o   0.69449
  -9   8   4       24.84       24.84      4.98 o   0.64378
  -8   8   4     1031.75     1031.75     32.12 o   0.59455
  -7   8   4      847.05      847.05     29.10 o   0.54720
  -6   8   4      110.04      110.04     10.49 o   0.50225
  -5   8   4      151.46      151.46     12.31 o   0.46043
  -4   8   4       12.10       12.10      3.48 o   0.42266
  -3   8   4      384.98      384.98     19.62 o   0.39010
  -2   8   4     2104.65     2104.65     45.88 o   0.36418
  -1   8   4        9.77        9.77      3.13 o   0.34637
   0   8   4     3898.65     3898.65     62.44 o   0.33796
   1   8   4      343.30      343.30     18.53 o   0.33965
   2   8   4       50.09       50.09      7.08 o   0.35130
   3   8   4      130.84      130.84     11.44 o   0.37198
   4   8   4        1.40        1.40      1.18 o   0.40028
   5   8   4       24.29       24.29      4.93 o   0.43471
   6   8   4      154.01      154.01     12.41 o   0.47395
   7   8   4       33.50       33.50      5.79 o   0.51691
   8   8   4      279.73      279.73     16.73 o   0.56272
   9   8   4        5.91        5.91      2.43 o   0.61075
  10   8   4      234.57      234.57     15.32 o   0.66051
  11   8   4        1.68        1.68      1.30 o   0.71165
  12   8   4       94.58       94.58      9.73 o   0.76388
 -12   9   4        9.55        9.55      3.09 o   0.81719
 -11   9   4        4.42        4.42      2.10 o   0.76566
 -10   9   4      201.53      201.53     14.20 o   0.71524
  -9   9   4      188.02      188.02     13.71 o   0.66618
  -8   9   4        0.92        0.92      0.96 o   0.61882
  -7   9   4      305.37      305.37     17.47 o   0.57357
  -6   9   4      131.22      131.22     11.46 o   0.53096
  -5   9   4        4.29        4.29      2.07 o   0.49169
  -4   9   4      340.30      340.30     18.45 o   0.45663
  -3   9   4      606.90      606.90     24.64 o   0.42680
  -2   9   4     1273.24     1273.24     35.68 o   0.40336
  -1   9   4     1859.31     1859.31     43.12 o   0.38750
   0   9   4        4.09        4.09      2.02 o   0.38014
   1   9   4       35.08       35.08      5.92 o   0.38178
   2   9   4      357.23      357.23     18.90 o   0.39232
   3   9   4      139.70      139.70     11.82 o   0.41106
   4   9   4      277.46      277.46     16.66 o   0.43695
   5   9   4      275.38      275.38     16.59 o   0.46882
   6   9   4      713.73      713.73     26.72 o   0.50552
   7   9   4      167.99      167.99     12.96 o   0.54609
   8   9   4      175.70      175.70     13.26 o   0.58973
   9   9   4      156.76      156.76     12.52 o   0.63580
  10   9   4       23.05       23.05      4.80 o   0.68382
  11   9   4      145.44      145.44     12.06 o   0.73341
  12   9   4        1.23        1.23      1.11 o   0.78426
 -12  10   4       10.30       10.30      3.21 o   0.83732
 -11  10   4      184.04      184.04     13.57 o   0.78717
 -10  10   4        3.12        3.12      1.77 o   0.73830
  -9  10   4       15.47       15.47      3.93 o   0.69096
  -8  10   4       86.92       86.92      9.32 o   0.64550
  -7  10   4       39.26       39.26      6.27 o   0.60234
  -6  10   4      174.02      174.02     13.19 o   0.56201
  -5  10   4      275.02      275.02     16.58 o   0.52517
  -4  10   4      132.98      132.98     11.53 o   0.49260
  -3  10   4      606.22      606.22     24.62 o   0.46520
  -2  10   4       21.70       21.70      4.66 o   0.44392
  -1  10   4      779.46      779.46     27.92 o   0.42967
   0  10   4      289.28      289.28     17.01 o   0.42317
   1  10   4        4.24        4.24      2.06 o   0.42477
   2  10   4       32.90       32.90      5.74 o   0.43439
   3  10   4       41.38       41.38      6.43 o   0.45150
   4  10   4      324.87      324.87     18.02 o   0.47531
   5  10   4      861.90      861.90     29.36 o   0.50486
   6  10   4      383.59      383.59     19.59 o   0.53921
   7  10   4       78.63       78.63      8.87 o   0.57751
   8  10   4        0.79        0.79      0.89 o   0.61902
   9  10   4        7.51        7.51      2.74 o   0.66315
  10  10   4       18.28       18.28      4.28 o   0.70939
  11  10   4       25.15       25.15      5.02 o   0.75737
  12  10   4       31.02       31.02      5.57 o   0.80678
 -12  11   4       20.84       20.84      4.57 o   0.85948
 -11  11   4        8.47        8.47      2.91 o   0.81077
 -10  11   4       62.93       62.93      7.93 o   0.76347
  -9  11   4       56.95       56.95      7.55 o   0.71787
  -8  11   4        5.68        5.68      2.38 o   0.67430
  -7  11   4       71.83       71.83      8.48 o   0.63319
  -6  11   4        7.50        7.50      2.74 o   0.59505
  -5  11   4      696.03      696.03     26.38 o   0.56048
  -4  11   4       94.01       94.01      9.70 o   0.53018
  -3  11   4      927.65      927.65     30.46 o   0.50492
  -2  11   4      161.41      161.41     12.70 o   0.48549
  -1  11   4      313.35      313.35     17.70 o   0.47262
   0  11   4     3064.55     3064.55     55.36 o   0.46683
   1  11   4      230.49      230.49     15.18 o   0.46839
   2  11   4      399.70      399.70     19.99 o   0.47724
   3  11   4     1186.87     1186.87     34.45 o   0.49297
   4  11   4       37.48       37.48      6.12 o   0.51497
   5  11   4     1384.14     1384.14     37.20 o   0.54246
   6  11   4      897.58      897.58     29.96 o   0.57466
   7  11   4       26.33       26.33      5.13 o   0.61082
   8  11   4        4.12        4.12      2.03 o   0.65029
   9  11   4       58.22       58.22      7.63 o   0.69250
  10  11   4      113.06      113.06     10.63 o   0.73698
  11  11   4      114.86      114.86     10.72 o   0.78334
  12  11   4        2.85        2.85      1.69 o   0.83126
 -12  12   4       16.81       16.81      4.10 o   0.88350
 -11  12   4       24.78       24.78      4.98 o   0.83625
 -10  12   4       85.55       85.55      9.25 o   0.79055
  -9  12   4       80.69       80.69      8.98 o   0.74667
  -8  12   4       23.65       23.65      4.86 o   0.70496
  -7  12   4        0.97        0.97      0.99 o   0.66583
  -6  12   4       85.25       85.25      9.23 o   0.62975
  -5  12   4        0.07        0.07      0.26 o   0.59728
  -4  12   4      295.63      295.63     17.19 o   0.56904
  -3  12   4       77.93       77.93      8.83 o   0.54568
  -2  12   4       45.24       45.24      6.73 o   0.52785
  -1  12   4      390.26      390.26     19.75 o   0.51613
   0  12   4     1102.70     1102.70     33.21 o   0.51094
   1  12   4       49.36       49.36      7.03 o   0.51247
   2  12   4      518.07      518.07     22.76 o   0.52067
   3  12   4      105.49      105.49     10.27 o   0.53523
   4  12   4      661.57      661.57     25.72 o   0.55565
   5  12   4      311.17      311.17     17.64 o   0.58131
   6  12   4       83.41       83.41      9.13 o   0.61155
   7  12   4      182.39      182.39     13.51 o   0.64573
   8  12   4       31.63       31.63      5.62 o   0.68327
   9  12   4      191.30      191.30     13.83 o   0.72363
  10  12   4       45.05       45.05      6.71 o   0.76637
  11  12   4      234.49      234.49     15.31 o   0.81111
  12  12   4       27.48       27.48      5.24 o   0.85755
 -12  13   4        3.04        3.04      1.74 o   0.90925
 -11  13   4       31.52       31.52      5.61 o   0.86347
 -10  13   4      129.65      129.65     11.39 o   0.81935
  -9  13   4        0.07        0.07      0.27 o   0.77717
  -8  13   4       79.46       79.46      8.91 o   0.73726
  -7  13   4       92.16       92.16      9.60 o   0.70001
  -6  13   4      214.15      214.15     14.63 o   0.66586
  -5  13   4      181.02      181.02     13.45 o   0.63532
  -4  13   4       74.72       74.72      8.64 o   0.60893
  -3  13   4      844.98      844.98     29.07 o   0.58725
  -2  13   4       10.03       10.03      3.17 o   0.57082
  -1  13   4       28.83       28.83      5.37 o   0.56009
   0  13   4       19.55       19.55      4.42 o   0.55540
   1  13   4      220.62      220.62     14.85 o   0.55691
   2  13   4      828.87      828.87     28.79 o   0.56455
   3  13   4      327.82      327.82     18.11 o   0.57810
   4  13   4      236.89      236.89     15.39 o   0.59714
   5  13   4      196.68      196.68     14.02 o   0.62117
   6  13   4      322.39      322.39     17.96 o   0.64964
   7  13   4       32.00       32.00      5.66 o   0.68200
   8  13   4      115.53      115.53     10.75 o   0.71771
   9  13   4       15.97       15.97      4.00 o   0.75630
  10  13   4      617.05      617.05     24.84 o   0.79736
  11  13   4       55.72       55.72      7.46 o   0.84052
  12  13   4        7.36        7.36      2.71 o   0.88547
 -12  14   4       17.87       17.87      4.23 o   0.93657
 -11  14   4       14.78       14.78      3.84 o   0.89226
 -10  14   4        1.66        1.66      1.29 o   0.84969
  -9  14   4      138.54      138.54     11.77 o   0.80916
  -8  14   4        9.08        9.08      3.01 o   0.77098
  -7  14   4       61.73       61.73      7.86 o   0.73551
  -6  14   4       13.13       13.13      3.62 o   0.70316
  -5  14   4       38.01       38.01      6.17 o   0.67439
  -4  14   4      274.74      274.74     16.58 o   0.64967
  -3  14   4      115.50      115.50     10.75 o   0.62948
  -2  14   4      223.05      223.05     14.93 o   0.61426
  -1  14   4       16.57       16.57      4.07 o   0.60439
   0  14   4        1.73        1.73      1.32 o   0.60014
   1  14   4      552.87      552.87     23.51 o   0.60162
   2  14   4      116.17      116.17     10.78 o   0.60879
   3  14   4      997.79      997.79     31.59 o   0.62146
   4  14   4       67.01       67.01      8.19 o   0.63929
   5  14   4       21.84       21.84      4.67 o   0.66187
   6  14   4       39.20       39.20      6.26 o   0.68874
   7  14   4      131.40      131.40     11.46 o   0.71941
   8  14   4      242.52      242.52     15.57 o   0.75342
   9  14   4        6.18        6.18      2.49 o   0.79034
  10  14   4      100.47      100.47     10.02 o   0.82977
  11  14   4        2.70        2.70      1.64 o   0.87139
  12  14   4        0.03        0.03      0.16 o   0.91489
 -12  15   4        0.05        0.05      0.22 o   0.96534
 -11  15   4       70.05       70.05      8.37 o   0.92247
 -10  15   4       35.72       35.72      5.98 o   0.88142
  -9  15   4        1.11        1.11      1.05 o   0.84248
  -8  15   4       82.48       82.48      9.08 o   0.80594
  -7  15   4        0.54        0.54      0.73 o   0.77215
  -6  15   4      383.76      383.76     19.59 o   0.74147
  -5  15   4       60.01       60.01      7.75 o   0.71432
  -4  15   4      114.82      114.82     10.72 o   0.69111
  -3  15   4      355.89      355.89     18.87 o   0.67224
  -2  15   4        0.69        0.69      0.83 o   0.65809
  -1  15   4      447.62      447.62     21.16 o   0.64897
   0  15   4       57.84       57.84      7.61 o   0.64509
   1  15   4      280.76      280.76     16.76 o   0.64655
   2  15   4      690.57      690.57     26.28 o   0.65331
   3  15   4      329.18      329.18     18.14 o   0.66521
   4  15   4        3.88        3.88      1.97 o   0.68197
   5  15   4      126.20      126.20     11.23 o   0.70326
   6  15   4       11.33       11.33      3.37 o   0.72867
   7  15   4      302.32      302.32     17.39 o   0.75780
   8  15   4        3.22        3.22      1.79 o   0.79022
   9  15   4      101.47      101.47     10.07 o   0.82556
  10  15   4        4.72        4.72      2.17 o   0.86345
  11  15   4        0.60        0.60      0.77 o   0.90358
  12  15   4       21.86       21.86      4.68 o   0.94565
 -12  16   4       34.48       34.48      5.87 o   0.99543
 -11  16   4        0.53        0.53      0.73 o   0.95396
 -10  16   4       20.14       20.14      4.49 o   0.91439
  -9  16   4        3.77        3.77      1.94 o   0.87698
  -8  16   4       10.99       10.99      3.32 o   0.84200
  -7  16   4       92.04       92.04      9.59 o   0.80977
  -6  16   4        8.63        8.63      2.94 o   0.78065
  -5  16   4      261.69      261.69     16.18 o   0.75498
  -4  16   4       55.59       55.59      7.46 o   0.73312
  -3  16   4      128.79      128.79     11.35 o   0.71544
  -2  16   4      230.37      230.37     15.18 o   0.70223
  -1  16   4       86.88       86.88      9.32 o   0.69377
   0  16   4      264.30      264.30     16.26 o   0.69022
   1  16   4       43.69       43.69      6.61 o   0.69166
   2  16   4       72.60       72.60      8.52 o   0.69805
   3  16   4        6.77        6.77      2.60 o   0.70927
   4  16   4       42.52       42.52      6.52 o   0.72510
   5  16   4      273.38      273.38     16.53 o   0.74522
   6  16   4        2.40        2.40      1.55 o   0.76932
   7  16   4      218.55      218.55     14.78 o   0.79703
   8  16   4        2.04        2.04      1.43 o   0.82798
   9  16   4       57.04       57.04      7.55 o   0.86183
  10  16   4       47.09       47.09      6.86 o   0.89825
  11  16   4        4.84        4.84      2.20 o   0.93694
  12  16   4       25.11       25.11      5.01 o   0.97763
 -12 -16   5        4.92        4.92      2.22 o   1.12911
 -11 -16   5        4.26        4.26      2.06 o   1.09083
 -10 -16   5       18.30       18.30      4.28 o   1.05444
  -9 -16   5        3.14        3.14      1.77 o   1.02013
  -8 -16   5       18.29       18.29      4.28 o   0.98813
  -7 -16   5        0.01        0.01      0.11 o   0.95866
  -6 -16   5      189.20      189.20     13.76 o   0.93197
  -5 -16   5       13.60       13.60      3.69 o   0.90829
  -4 -16   5       53.34       53.34      7.30 o   0.88788
  -3 -16   5       30.34       30.34      5.51 o   0.87096
  -2 -16   5       25.02       25.02      5.00 o   0.85774
  -1 -16   5        6.92        6.92      2.63 o   0.84838
   0 -16   5        9.53        9.53      3.09 o   0.84303
   1 -16   5        3.75        3.75      1.94 o   0.84175
   2 -16   5       43.64       43.64      6.61 o   0.84457
   3 -16   5        2.64        2.64      1.63 o   0.85144
   4 -16   5        4.19        4.19      2.05 o   0.86226
   5 -16   5       22.05       22.05      4.70 o   0.87690
   6 -16   5       15.50       15.50      3.94 o   0.89515
   7 -16   5       75.17       75.17      8.67 o   0.91682
   8 -16   5        6.85        6.85      2.62 o   0.94166
   9 -16   5        5.05        5.05      2.25 o   0.96942
  10 -16   5       20.07       20.07      4.48 o   0.99987
  11 -16   5        1.07        1.07      1.04 o   1.03276
  12 -16   5       17.57       17.57      4.19 o   1.06788
 -12 -15   5       76.29       76.29      8.73 o   1.09528
 -11 -15   5        0.94        0.94      0.97 o   1.05582
 -10 -15   5        3.84        3.84      1.96 o   1.01823
  -9 -15   5        2.06        2.06      1.44 o   0.98272
  -8 -15   5        1.47        1.47      1.21 o   0.94951
  -7 -15   5      215.22      215.22     14.67 o   0.91886
  -6 -15   5        2.98        2.98      1.73 o   0.89104
  -5 -15   5       12.97       12.97      3.60 o   0.86631
  -4 -15   5       30.27       30.27      5.50 o   0.84494
  -3 -15   5       17.18       17.18      4.14 o   0.82721
  -2 -15   5      144.20      144.20     12.01 o   0.81334
  -1 -15   5       69.28       69.28      8.32 o   0.80353
   0 -15   5      233.94      233.94     15.30 o   0.79794
   1 -15   5        8.15        8.15      2.85 o   0.79666
   2 -15   5      146.26      146.26     12.09 o   0.79970
   3 -15   5       50.28       50.28      7.09 o   0.80701
   4 -15   5       20.72       20.72      4.55 o   0.81849
   5 -15   5        2.22        2.22      1.49 o   0.83396
   6 -15   5        0.86        0.86      0.93 o   0.85320
   7 -15   5        6.57        6.57      2.56 o   0.87596
   8 -15   5       22.75       22.75      4.77 o   0.90198
   9 -15   5        9.77        9.77      3.13 o   0.93099
  10 -15   5       10.83       10.83      3.29 o   0.96270
  11 -15   5       20.30       20.30      4.51 o   0.99688
  12 -15   5       19.29       19.29      4.39 o   1.03326
 -12 -14   5       38.40       38.40      6.20 o   1.06239
 -11 -14   5       14.92       14.92      3.86 o   1.02172
 -10 -14   5        5.03        5.03      2.24 o   0.98288
  -9 -14   5        9.23        9.23      3.04 o   0.94609
  -8 -14   5       24.98       24.98      5.00 o   0.91161
  -7 -14   5       49.37       49.37      7.03 o   0.87970
  -6 -14   5       16.53       16.53      4.07 o   0.85065
  -5 -14   5        7.35        7.35      2.71 o   0.82478
  -4 -14   5       18.96       18.96      4.35 o   0.80237
  -3 -14   5      210.28      210.28     14.50 o   0.78374
  -2 -14   5       27.21       27.21      5.22 o   0.76916
  -1 -14   5      669.67      669.67     25.88 o   0.75885
   0 -14   5        0.77        0.77      0.88 o   0.75300
   1 -14   5      275.81      275.81     16.61 o   0.75171
   2 -14   5       43.29       43.29      6.58 o   0.75500
   3 -14   5       44.23       44.23      6.65 o   0.76281
   4 -14   5      440.76      440.76     20.99 o   0.77501
   5 -14   5        1.03        1.03      1.01 o   0.79139
   6 -14   5       65.89       65.89      8.12 o   0.81171
   7 -14   5        2.00        2.00      1.42 o   0.83566
   8 -14   5       45.68       45.68      6.76 o   0.86296
   9 -14   5      152.99      152.99     12.37 o   0.89329
  10 -14   5        4.30        4.30      2.07 o   0.92636
  11 -14   5       14.70       14.70      3.83 o   0.96188
  12 -14   5        8.21        8.21      2.86 o   0.99960
 -12 -13   5        0.06        0.06      0.25 o   1.03053
 -11 -13   5        1.59        1.59      1.26 o   0.98860
 -10 -13   5        9.48        9.48      3.08 o   0.94846
  -9 -13   5        4.45        4.45      2.11 o   0.91034
  -8 -13   5       81.56       81.56      9.03 o   0.87451
  -7 -13   5       35.61       35.61      5.97 o   0.84125
  -6 -13   5        6.20        6.20      2.49 o   0.81090
  -5 -13   5       50.86       50.86      7.13 o   0.78378
  -4 -13   5        1.94        1.94      1.39 o   0.76024
  -3 -13   5       48.91       48.91      6.99 o   0.74062
  -2 -13   5       17.50       17.50      4.18 o   0.72524
  -1 -13   5        2.36        2.36      1.53 o   0.71437
   0 -13   5       66.67       66.67      8.17 o   0.70823
   1 -13   5       38.62       38.62      6.21 o   0.70693
   2 -13   5       33.79       33.79      5.81 o   0.71050
   3 -13   5      193.70      193.70     13.92 o   0.71887
   4 -13   5       78.13       78.13      8.84 o   0.73187
   5 -13   5        5.29        5.29      2.30 o   0.74927
   6 -13   5       16.28       16.28      4.04 o   0.77076
   7 -13   5      109.21      109.21     10.45 o   0.79602
   8 -13   5       35.07       35.07      5.92 o   0.82469
   9 -13   5       58.11       58.11      7.62 o   0.85644
  10 -13   5       33.17       33.17      5.76 o   0.89094
  11 -13   5       28.84       28.84      5.37 o   0.92787
  12 -13   5        4.77        4.77      2.18 o   0.96697
 -12 -12   5       42.59       42.59      6.53 o   0.99979
 -11 -12   5        6.58        6.58      2.56 o   0.95657
 -10 -12   5       53.25       53.25      7.30 o   0.91509
  -9 -12   5       61.47       61.47      7.84 o   0.87557
  -8 -12   5      175.41      175.41     13.24 o   0.83832
  -7 -12   5      142.00      142.00     11.92 o   0.80364
  -6 -12   5       79.23       79.23      8.90 o   0.77187
  -5 -12   5      177.97      177.97     13.34 o   0.74340
  -4 -12   5      203.13      203.13     14.25 o   0.71861
  -3 -12   5      161.94      161.94     12.73 o   0.69789
  -2 -12   5      672.45      672.45     25.93 o   0.68163
  -1 -12   5       82.95       82.95      9.11 o   0.67013
   0 -12   5      307.24      307.24     17.53 o   0.66366
   1 -12   5      158.42      158.42     12.59 o   0.66235
   2 -12   5      253.29      253.29     15.92 o   0.66624
   3 -12   5      557.97      557.97     23.62 o   0.67524
   4 -12   5       40.48       40.48      6.36 o   0.68914
   5 -12   5      126.76      126.76     11.26 o   0.70766
   6 -12   5      145.98      145.98     12.08 o   0.73045
   7 -12   5       18.23       18.23      4.27 o   0.75712
   8 -12   5      226.80      226.80     15.06 o   0.78728
   9 -12   5       17.26       17.26      4.15 o   0.82054
  10 -12   5        4.20        4.20      2.05 o   0.85655
  11 -12   5        3.26        3.26      1.80 o   0.89496
  12 -12   5        2.15        2.15      1.47 o   0.93549
 -12 -11   5       10.65       10.65      3.26 o   0.97029
 -11 -11   5       71.96       71.96      8.48 o   0.92575
 -10 -11   5        7.06        7.06      2.66 o   0.88288
  -9 -11   5       92.25       92.25      9.60 o   0.84192
  -8 -11   5       72.40       72.40      8.51 o   0.80317
  -7 -11   5       11.61       11.61      3.41 o   0.76697
  -6 -11   5        3.88        3.88      1.97 o   0.73369
  -5 -11   5        8.72        8.72      2.95 o   0.70374
  -4 -11   5      127.10      127.10     11.27 o   0.67758
  -3 -11   5        1.99        1.99      1.41 o   0.65565
  -2 -11   5      542.08      542.08     23.28 o   0.63839
  -1 -11   5      608.21      608.21     24.66 o   0.62619
   0 -11   5        3.83        3.83      1.96 o   0.61934
   1 -11   5      249.58      249.58     15.80 o   0.61802
   2 -11   5      197.77      197.77     14.06 o   0.62227
   3 -11   5       34.14       34.14      5.84 o   0.63198
   4 -11   5      375.71      375.71     19.38 o   0.64690
   5 -11   5        6.43        6.43      2.54 o   0.66667
   6 -11   5      253.65      253.65     15.93 o   0.69089
   7 -11   5       90.07       90.07      9.49 o   0.71910
   8 -11   5       72.71       72.71      8.53 o   0.75086
   9 -11   5       51.32       51.32      7.16 o   0.78573
  10 -11   5       12.57       12.57      3.55 o   0.82332
  11 -11   5       35.16       35.16      5.93 o   0.86328
  12 -11   5       15.50       15.50      3.94 o   0.90528
 -12 -10   5       18.88       18.88      4.35 o   0.94214
 -11 -10   5       39.04       39.04      6.25 o   0.89626
 -10 -10   5       40.83       40.83      6.39 o   0.85196
  -9 -10   5       89.69       89.69      9.47 o   0.80951
  -8 -10   5      344.13      344.13     18.55 o   0.76919
  -7 -10   5      108.96      108.96     10.44 o   0.73138
  -6 -10   5      110.56      110.56     10.51 o   0.69648
  -5 -10   5      375.26      375.26     19.37 o   0.66494
  -4 -10   5      107.31      107.31     10.36 o   0.63727
  -3 -10   5      215.34      215.34     14.67 o   0.61399
  -2 -10   5      626.34      626.34     25.03 o   0.59561
  -1 -10   5      287.32      287.32     16.95 o   0.58261
   0 -10   5      766.98      766.98     27.69 o   0.57533
   1 -10   5      201.07      201.07     14.18 o   0.57400
   2 -10   5      183.88      183.88     13.56 o   0.57867
   3 -10   5      248.18      248.18     15.75 o   0.58918
   4 -10   5      366.41      366.41     19.14 o   0.60524
   5 -10   5      590.76      590.76     24.31 o   0.62641
   6 -10   5       10.20       10.20      3.19 o   0.65221
   7 -10   5       17.50       17.50      4.18 o   0.68210
   8 -10   5       93.17       93.17      9.65 o   0.71558
   9 -10   5       34.67       34.67      5.89 o   0.75216
  10 -10   5       83.74       83.74      9.15 o   0.79141
  11 -10   5       19.66       19.66      4.43 o   0.83296
  12 -10   5       27.52       27.52      5.25 o   0.87648
 -12  -9   5       11.37       11.37      3.37 o   0.91546
 -11  -9   5       45.64       45.64      6.76 o   0.86824
 -10  -9   5      241.62      241.62     15.54 o   0.82249
  -9  -9   5      150.81      150.81     12.28 o   0.77850
  -8  -9   5        1.23        1.23      1.11 o   0.73656
  -7  -9   5       77.46       77.46      8.80 o   0.69706
  -6  -9   5       47.25       47.25      6.87 o   0.66042
  -5  -9   5      158.07      158.07     12.57 o   0.62716
  -4  -9   5       87.24       87.24      9.34 o   0.59783
  -3  -9   5        0.16        0.16      0.39 o   0.57304
  -2  -9   5      495.40      495.40     22.26 o   0.55340
  -1  -9   5      167.37      167.37     12.94 o   0.53947
   0  -9   5      282.42      282.42     16.81 o   0.53170
   1  -9   5      538.30      538.30     23.20 o   0.53036
   2  -9   5       93.20       93.20      9.65 o   0.53550
   3  -9   5     1122.70     1122.70     33.51 o   0.54695
   4  -9   5       33.61       33.61      5.80 o   0.56430
   5  -9   5     1141.35     1141.35     33.78 o   0.58704
   6  -9   5      742.27      742.27     27.24 o   0.61458
   7  -9   5       27.21       27.21      5.22 o   0.64630
   8  -9   5      153.73      153.73     12.40 o   0.68161
   9  -9   5      263.70      263.70     16.24 o   0.71999
  10  -9   5       34.79       34.79      5.90 o   0.76097
  11  -9   5       47.12       47.12      6.86 o   0.80416
  12  -9   5       22.88       22.88      4.78 o   0.84922
 -12  -8   5        0.23        0.23      0.48 o   0.89039
 -11  -8   5      120.42      120.42     10.97 o   0.84182
 -10  -8   5      117.30      117.30     10.83 o   0.79462
  -9  -8   5       83.05       83.05      9.11 o   0.74906
  -8  -8   5      330.98      330.98     18.19 o   0.70545
  -7  -8   5        2.63        2.63      1.62 o   0.66418
  -6  -8   5      171.61      171.61     13.10 o   0.62571
  -5  -8   5      373.62      373.62     19.33 o   0.59058
  -4  -8   5      103.45      103.45     10.17 o   0.55943
  -3  -8   5       11.20       11.20      3.35 o   0.53295
  -2  -8   5      442.80      442.80     21.04 o   0.51188
  -1  -8   5       21.21       21.21      4.61 o   0.49689
   0  -8   5      648.09      648.09     25.46 o   0.48855
   1  -8   5       10.99       10.99      3.31 o   0.48721
   2  -8   5      118.13      118.13     10.87 o   0.49291
   3  -8   5       18.97       18.97      4.36 o   0.50542
   4  -8   5       15.15       15.15      3.89 o   0.52425
   5  -8   5      986.56      986.56     31.41 o   0.54875
   6  -8   5        2.94        2.94      1.72 o   0.57821
   7  -8   5      342.58      342.58     18.51 o   0.61190
   8  -8   5       32.78       32.78      5.73 o   0.64916
   9  -8   5       83.38       83.38      9.13 o   0.68943
  10  -8   5        2.18        2.18      1.48 o   0.73220
  11  -8   5        1.25        1.25      1.12 o   0.77706
  12  -8   5        6.13        6.13      2.48 o   0.82366
 -12  -7   5       14.38       14.38      3.79 o   0.86706
 -11  -7   5        4.57        4.57      2.14 o   0.81717
 -10  -7   5       51.70       51.70      7.19 o   0.76853
  -9  -7   5       99.94       99.94     10.00 o   0.72140
  -8  -7   5       25.07       25.07      5.01 o   0.67608
  -7  -7   5      126.11      126.11     11.23 o   0.63298
  -6  -7   5      131.28      131.28     11.46 o   0.59258
  -5  -7   5     1901.40     1901.40     43.61 o   0.55545
  -4  -7   5       95.00       95.00      9.75 o   0.52231
  -3  -7   5     1448.32     1448.32     38.06 o   0.49395
  -2  -7   5      198.88      198.88     14.10 o   0.47125
  -1  -7   5       57.50       57.50      7.58 o   0.45504
   0  -7   5      532.69      532.69     23.08 o   0.44604
   1  -7   5      421.05      421.05     20.52 o   0.44468
   2  -7   5      121.46      121.46     11.02 o   0.45103
   3  -7   5      295.28      295.28     17.18 o   0.46478
   4  -7   5      223.92      223.92     14.96 o   0.48530
   5  -7   5      152.10      152.10     12.33 o   0.51178
   6  -7   5      378.03      378.03     19.44 o   0.54334
   7  -7   5      164.69      164.69     12.83 o   0.57915
   8  -7   5      415.52      415.52     20.38 o   0.61848
   9  -7   5      184.05      184.05     13.57 o   0.66070
  10  -7   5        3.46        3.46      1.86 o   0.70528
  11  -7   5       56.10       56.10      7.49 o   0.75182
  12  -7   5       52.95       52.95      7.28 o   0.79996
 -12  -6   5      111.80      111.80     10.57 o   0.84563
 -11  -6   5       28.44       28.44      5.33 o   0.79446
 -10  -6   5       48.16       48.16      6.94 o   0.74440
  -9  -6   5       93.56       93.56      9.67 o   0.69571
  -8  -6   5       41.87       41.87      6.47 o   0.64869
  -7  -6   5      359.68      359.68     18.97 o   0.60372
  -6  -6   5      335.25      335.25     18.31 o   0.56130
  -5  -6   5      111.18      111.18     10.54 o   0.52206
  -4  -6   5      483.59      483.59     21.99 o   0.48676
  -3  -6   5      483.62      483.62     21.99 o   0.45631
  -2  -6   5       62.75       62.75      7.92 o   0.43175
  -1  -6   5      981.28      981.28     31.33 o   0.41413
   0  -6   5        8.85        8.85      2.97 o   0.40434
   1  -6   5       59.05       59.05      7.68 o   0.40298
   2  -6   5        1.95        1.95      1.40 o   0.41010
   3  -6   5     1406.91     1406.91     37.51 o   0.42530
   4  -6   5       35.50       35.50      5.96 o   0.44775
   5  -6   5       15.11       15.11      3.89 o   0.47643
   6  -6   5      419.85      419.85     20.49 o   0.51028
   7  -6   5        1.92        1.92      1.39 o   0.54836
   8  -6   5      322.80      322.80     17.97 o   0.58983
   9  -6   5      102.31      102.31     10.11 o   0.63404
  10  -6   5       11.46       11.46      3.39 o   0.68046
  11  -6   5      338.40      338.40     18.40 o   0.72865
  12  -6   5      114.43      114.43     10.70 o   0.77830
 -12  -5   5       22.89       22.89      4.78 o   0.82623
 -11  -5   5      100.66      100.66     10.03 o   0.77384
 -10  -5   5      132.42      132.42     11.51 o   0.72244
  -9  -5   5       23.10       23.10      4.81 o   0.67223
  -8  -5   5      243.36      243.36     15.60 o   0.62353
  -7  -5   5        7.77        7.77      2.79 o   0.57669
  -6  -5   5      257.35      257.35     16.04 o   0.53222
  -5  -5   5       58.63       58.63      7.66 o   0.49076
  -4  -5   5     1367.24     1367.24     36.98 o   0.45314
  -3  -5   5     1452.43     1452.43     38.11 o   0.42039
  -2  -5   5     1291.69     1291.69     35.94 o   0.39373
  -1  -5   5      785.05      785.05     28.02 o   0.37446
   0  -5   5      916.30      916.30     30.27 o   0.36376
   1  -5   5     1878.61     1878.61     43.34 o   0.36238
   2  -5   5      356.70      356.70     18.89 o   0.37043
   3  -5   5      152.54      152.54     12.35 o   0.38733
   4  -5   5     1828.19     1828.19     42.76 o   0.41198
   5  -5   5      529.94      529.94     23.02 o   0.44310
   6  -5   5       16.17       16.17      4.02 o   0.47942
   7  -5   5      188.45      188.45     13.73 o   0.51986
   8  -5   5        0.48        0.48      0.69 o   0.56353
   9  -5   5       69.02       69.02      8.31 o   0.60974
  10  -5   5      241.20      241.20     15.53 o   0.65795
  11  -5   5       34.56       34.56      5.88 o   0.70775
  12  -5   5      196.71      196.71     14.03 o   0.75883
 -12  -4   5       53.99       53.99      7.35 o   0.80901
 -11  -4   5       58.41       58.41      7.64 o   0.75551
 -10  -4   5      108.96      108.96     10.44 o   0.70283
  -9  -4   5      148.61      148.61     12.19 o   0.65120
  -8  -4   5       47.71       47.71      6.91 o   0.60088
  -7  -4   5       27.05       27.05      5.20 o   0.55222
  -6  -4   5        8.57        8.57      2.93 o   0.50570
  -5  -4   5     1377.67     1377.67     37.12 o   0.46199
  -4  -4   5      293.52      293.52     17.13 o   0.42193
  -3  -4   5      108.08      108.08     10.40 o   0.38668
  -2  -4   5     4071.27     4071.27     63.81 o   0.35766
  -1  -4   5        1.81        1.81      1.35 o   0.33649
   0  -4   5     2472.65     2472.65     49.73 o   0.32470
   1  -4   5      129.85      129.85     11.40 o   0.32332
   2  -4   5       11.04       11.04      3.32 o   0.33247
   3  -4   5     3577.77     3577.77     59.81 o   0.35135
   4  -4   5     1200.52     1200.52     34.65 o   0.37849
   5  -4   5      696.38      696.38     26.39 o   0.41227
   6  -4   5       36.10       36.10      6.01 o   0.45120
   7  -4   5      235.25      235.25     15.34 o   0.49406
   8  -4   5      423.17      423.17     20.57 o   0.53992
   9  -4   5       10.89       10.89      3.30 o   0.58807
  10  -4   5      533.10      533.10     23.09 o   0.63801
  11  -4   5      130.13      130.13     11.41 o   0.68933
  12  -4   5        4.43        4.43      2.11 o   0.74175
 -12  -3   5       35.01       35.01      5.92 o   0.79412
 -11  -3   5        4.69        4.69      2.17 o   0.73961
 -10  -3   5        8.01        8.01      2.83 o   0.68579
  -9  -3   5      128.20      128.20     11.32 o   0.63286
  -8  -3   5      103.19      103.19     10.16 o   0.58103
  -7  -3   5       48.47       48.47      6.96 o   0.53066
  -6  -3   5     1084.64     1084.64     32.93 o   0.48218
  -5  -3   5      432.89      432.89     20.81 o   0.43623
  -4  -3   5     3508.96     3508.96     59.24 o   0.39369
  -3  -3   5     2522.02     2522.02     50.22 o   0.35581
  -2  -3   5      185.50      185.50     13.62 o   0.32420
  -1  -3   5      297.52      297.52     17.25 o   0.30085
   0  -3   5      851.15      851.15     29.17 o   0.28778
   1  -3   5      263.00      263.00     16.22 o   0.28640
   2  -3   5     4204.07     4204.07     64.84 o   0.29688
   3  -3   5        2.42        2.42      1.56 o   0.31804
   4  -3   5     1949.07     1949.07     44.15 o   0.34794
   5  -3   5       80.99       80.99      9.00 o   0.38455
   6  -3   5     1012.24     1012.24     31.82 o   0.42614
   7  -3   5      133.76      133.76     11.57 o   0.47140
   8  -3   5       45.50       45.50      6.75 o   0.51937
   9  -3   5      764.30      764.30     27.65 o   0.56935
  10  -3   5       41.82       41.82      6.47 o   0.62088
  11  -3   5      539.19      539.19     23.22 o   0.67358
  12  -3   5      434.35      434.35     20.84 o   0.72722
 -12  -2   5        5.16        5.16      2.27 o   0.78169
 -11  -2   5       92.12       92.12      9.60 o   0.72632
 -10  -2   5       33.58       33.58      5.79 o   0.67152
  -9  -2   5        3.85        3.85      1.96 o   0.61744
  -8  -2   5      488.56      488.56     22.10 o   0.56430
  -7  -2   5      226.95      226.95     15.06 o   0.51238
  -6  -2   5     1096.90     1096.90     33.12 o   0.46210
  -5  -2   5      244.87      244.87     15.65 o   0.41405
  -4  -2   5       32.48       32.48      5.70 o   0.36912
  -3  -2   5     2463.14     2463.14     49.63 o   0.32856
  -2  -2   5      782.49      782.49     27.97 o   0.29422
  -1  -2   5       64.62       64.62      8.04 o   0.26847
   0  -2   5     3003.19     3003.19     54.80 o   0.25394
   1  -2   5       31.38       31.38      5.60 o   0.25259
   2  -2   5     4205.93     4205.93     64.85 o   0.26461
   3  -2   5      663.97      663.97     25.77 o   0.28833
   4  -2   5     1128.12     1128.12     33.59 o   0.32118
   5  -2   5      900.93      900.93     30.02 o   0.36066
   6  -2   5       21.63       21.63      4.65 o   0.40484
   7  -2   5      730.57      730.57     27.03 o   0.45235
   8  -2   5      127.69      127.69     11.30 o   0.50224
   9  -2   5        7.67        7.67      2.77 o   0.55387
  10  -2   5      155.60      155.60     12.47 o   0.60680
  11  -2   5        4.53        4.53      2.13 o   0.66071
  12  -2   5       19.40       19.40      4.41 o   0.71538
 -12  -1   5      267.18      267.18     16.35 o   0.77184
 -11  -1   5        2.82        2.82      1.68 o   0.71578
 -10  -1   5      279.61      279.61     16.72 o   0.66018
  -9  -1   5      335.86      335.86     18.33 o   0.60518
  -8  -1   5      177.07      177.07     13.31 o   0.55095
  -7  -1   5      428.37      428.37     20.70 o   0.49774
  -6  -1   5        1.28        1.28      1.13 o   0.44593
  -5  -1   5     1664.32     1664.32     40.80 o   0.39606
  -4  -1   5       68.95       68.95      8.30 o   0.34897
  -3  -1   5       50.15       50.15      7.08 o   0.30593
  -2  -1   5     1091.92     1091.92     33.04 o   0.26889
  -1  -1   5       30.62       30.62      5.53 o   0.24067
   0  -1   5     3493.65     3493.65     59.11 o   0.22458
   1  -1   5    21036.04    21036.04    145.04 o   0.22329
   2  -1   5      115.76      115.76     10.76 o   0.23702
   3  -1   5     4193.07     4193.07     64.75 o   0.26344
   4  -1   5     1850.13     1850.13     43.01 o   0.29921
   5  -1   5     3314.96     3314.96     57.58 o   0.34140
   6  -1   5      535.53      535.53     23.14 o   0.38792
   7  -1   5       72.92       72.92      8.54 o   0.43739
   8  -1   5      963.95      963.95     31.05 o   0.48892
   9  -1   5       18.61       18.61      4.31 o   0.54192
  10  -1   5      629.47      629.47     25.09 o   0.59599
  11  -1   5      215.66      215.66     14.69 o   0.65088
  12  -1   5        8.99        8.99      3.00 o   0.70639
 -12   0   5      308.80      308.80     17.57 o   0.76466
 -11   0   5      436.92      436.92     20.90 o   0.70811
 -10   0   5       47.09       47.09      6.86 o   0.65194
  -9   0   5      457.59      457.59     21.39 o   0.59626
  -8   0   5      754.56      754.56     27.47 o   0.54124
  -7   0   5        3.34        3.34      1.83 o   0.48708
  -6   0   5      605.71      605.71     24.61 o   0.43412
  -5   0   5      129.05      129.05     11.36 o   0.38285
  -4   0   5     5286.74     5286.74     72.71 o   0.33405
  -3   0   5     1168.78     1168.78     34.19 o   0.28898
  -2   0   5        3.39        3.39      1.84 o   0.24965
  -1   0   5     5217.59     5217.59     72.23 o   0.21920
   0   0   5      525.36      525.36     22.92 o   0.20167
   1   0   5      338.14      338.14     18.39 o   0.20049
   2   0   5     1515.25     1515.25     38.93 o   0.21592
   3   0   5       24.16       24.16      4.92 o   0.24484
   4   0   5      714.39      714.39     26.73 o   0.28316
   5   0   5        8.88        8.88      2.98 o   0.32758
   6   0   5      392.24      392.24     19.80 o   0.37595
   7   0   5      437.59      437.59     20.92 o   0.42694
   8   0   5       61.72       61.72      7.86 o   0.47970
   9   0   5      330.89      330.89     18.19 o   0.53371
  10   0   5       14.74       14.74      3.84 o   0.58863
  11   0   5      387.29      387.29     19.68 o   0.64423
  12   0   5       74.24       74.24      8.62 o   0.70034
 -12   1   5       13.68       13.68      3.70 o   0.76024
 -11   1   5       31.49       31.49      5.61 o   0.70340
 -10   1   5      244.56      244.56     15.64 o   0.64690
  -9   1   5        2.54        2.54      1.59 o   0.59085
  -8   1   5      256.44      256.44     16.01 o   0.53536
  -7   1   5      348.86      348.86     18.68 o   0.48065
  -6   1   5        4.72        4.72      2.17 o   0.42702
  -5   1   5     1053.91     1053.91     32.46 o   0.37492
  -4   1   5      553.64      553.64     23.53 o   0.32509
  -3   1   5      988.68      988.68     31.44 o   0.27876
  -2   1   5      312.47      312.47     17.68 o   0.23797
  -1   1   5        0.95        0.95      0.97 o   0.20605
   0   1   5     2695.08     2695.08     51.91 o   0.18757
   1   1   5       49.51       49.51      7.04 o   0.18658
   2   1   5       69.38       69.38      8.33 o   0.20333
   3   1   5      532.21      532.21     23.07 o   0.23404
   4   1   5       87.96       87.96      9.38 o   0.27406
   5   1   5      387.84      387.84     19.69 o   0.31992
   6   1   5       62.55       62.55      7.91 o   0.36944
   7   1   5      533.89      533.89     23.11 o   0.42133
   8   1   5      984.48      984.48     31.38 o   0.47483
   9   1   5       28.93       28.93      5.38 o   0.52944
  10   1   5      133.50      133.50     11.55 o   0.58485
  11   1   5       11.97       11.97      3.46 o   0.64086
  12   1   5       26.45       26.45      5.14 o   0.69731
 -12   2   5      190.36      190.36     13.80 o   0.75862
 -11   2   5        4.74        4.74      2.18 o   0.70172
 -10   2   5       26.12       26.12      5.11 o   0.64516
  -9   2   5      364.62      364.62     19.09 o   0.58902
  -8   2   5      107.81      107.81     10.38 o   0.53345
  -7   2   5      449.52      449.52     21.20 o   0.47863
  -6   2   5       87.50       87.50      9.35 o   0.42487
  -5   2   5       53.80       53.80      7.33 o   0.37260
  -4   2   5     1531.64     1531.64     39.14 o   0.32258
  -3   2   5      736.36      736.36     27.14 o   0.27602
  -2   2   5        7.20        7.20      2.68 o   0.23498
  -1   2   5      111.52      111.52     10.56 o   0.20285
   0   2   5     2124.20     2124.20     46.09 o   0.18433
   1   2   5      665.34      665.34     25.79 o   0.18361
   2   2   5     1761.72     1761.72     41.97 o   0.20087
   3   2   5     1317.95     1317.95     36.30 o   0.23213
   4   2   5     1656.79     1656.79     40.70 o   0.27263
   5   2   5      163.52      163.52     12.79 o   0.31885
   6   2   5     1963.50     1963.50     44.31 o   0.36866
   7   2   5      323.89      323.89     18.00 o   0.42078
   8   2   5      633.22      633.22     25.16 o   0.47444
   9   2   5        6.72        6.72      2.59 o   0.52919
  10   2   5      135.66      135.66     11.65 o   0.58472
  11   2   5       33.05       33.05      5.75 o   0.64082
  12   2   5       18.99       18.99      4.36 o   0.69735
 -12   3   5        0.67        0.67      0.82 o   0.75982
 -11   3   5        2.63        2.63      1.62 o   0.70309
 -10   3   5       78.80       78.80      8.88 o   0.64673
  -9   3   5        1.69        1.69      1.30 o   0.59083
  -8   3   5       74.49       74.49      8.63 o   0.53554
  -7   3   5       14.14       14.14      3.76 o   0.48107
  -6   3   5       28.76       28.76      5.36 o   0.42774
  -5   3   5      907.76      907.76     30.13 o   0.37601
  -4   3   5      212.42      212.42     14.57 o   0.32667
  -3   3   5     1263.84     1263.84     35.55 o   0.28098
  -2   3   5      435.11      435.11     20.86 o   0.24100
  -1   3   5     5323.24     5323.24     72.96 o   0.21004
   0   3   5      254.37      254.37     15.95 o   0.19250
   1   3   5     1640.28     1640.28     40.50 o   0.19208
   2   3   5     1971.63     1971.63     44.40 o   0.20889
   3   3   5      159.76      159.76     12.64 o   0.23933
   4   3   5      186.09      186.09     13.64 o   0.27896
   5   3   5      606.22      606.22     24.62 o   0.32445
   6   3   5      176.92      176.92     13.30 o   0.37365
   7   3   5     1350.14     1350.14     36.74 o   0.42528
   8   3   5       83.78       83.78      9.15 o   0.47855
   9   3   5       32.31       32.31      5.68 o   0.53298
  10   3   5        4.11        4.11      2.03 o   0.58823
  11   3   5        0.67        0.67      0.82 o   0.64411
  12   3   5      280.34      280.34     16.74 o   0.70045
 -12   4   5       68.68       68.68      8.29 o   0.76382
 -11   4   5        4.23        4.23      2.06 o   0.70749
 -10   4   5       37.32       37.32      6.11 o   0.65159
  -9   4   5       63.41       63.41      7.96 o   0.59623
  -8   4   5      215.91      215.91     14.69 o   0.54159
  -7   4   5     1188.96     1188.96     34.48 o   0.48791
  -6   4   5       24.21       24.21      4.92 o   0.43553
  -5   4   5      450.59      450.59     21.23 o   0.38499
  -4   4   5     1413.06     1413.06     37.59 o   0.33713
  -3   4   5     1860.54     1860.54     43.13 o   0.29324
  -2   4   5     4632.81     4632.81     68.06 o   0.25540
  -1   4   5       38.33       38.33      6.19 o   0.22665
   0   4   5     1219.56     1219.56     34.92 o   0.21074
   1   4   5      791.04      791.04     28.13 o   0.21061
   2   4   5     6627.00     6627.00     81.41 o   0.22628
   3   4   5     4930.49     4930.49     70.22 o   0.25485
   4   4   5      115.80      115.80     10.76 o   0.29257
   5   4   5       15.89       15.89      3.99 o   0.33637
   6   4   5      170.35      170.35     13.05 o   0.38419
   7   4   5     1043.90     1043.90     32.31 o   0.43469
   8   4   5      306.41      306.41     17.50 o   0.48704
   9   4   5      208.32      208.32     14.43 o   0.54071
  10   4   5      146.97      146.97     12.12 o   0.59534
  11   4   5      446.42      446.42     21.13 o   0.65068
  12   4   5       24.54       24.54      4.95 o   0.70658
 -12   5   5        7.91        7.91      2.81 o   0.77058
 -11   5   5       87.15       87.15      9.34 o   0.71486
 -10   5   5       10.97       10.97      3.31 o   0.65966
  -9   5   5       45.33       45.33      6.73 o   0.60514
  -8   5   5       32.93       32.93      5.74 o   0.55147
  -7   5   5       72.92       72.92      8.54 o   0.49896
  -6   5   5      563.02      563.02     23.73 o   0.44799
  -5   5   5      134.63      134.63     11.60 o   0.39917
  -4   5   5      342.02      342.02     18.49 o   0.35337
  -3   5   5       13.58       13.58      3.69 o   0.31195
  -2   5   5      524.35      524.35     22.90 o   0.27687
  -1   5   5     1289.62     1289.62     35.91 o   0.25081
   0   5   5        3.40        3.40      1.84 o   0.23675
   1   5   5     5492.11     5492.11     74.11 o   0.23685
   2   5   5       57.82       57.82      7.60 o   0.25110
   3   5   5     8595.44     8595.44     92.71 o   0.27731
   4   5   5     2542.58     2542.58     50.42 o   0.31250
   5   5   5      125.50      125.50     11.20 o   0.35399
   6   5   5      486.95      486.95     22.07 o   0.39983
   7   5   5      580.23      580.23     24.09 o   0.44869
   8   5   5       40.57       40.57      6.37 o   0.49969
   9   5   5     1467.98     1467.98     38.31 o   0.55222
  10   5   5      107.22      107.22     10.35 o   0.60590
  11   5   5       80.97       80.97      9.00 o   0.66044
  12   5   5      213.39      213.39     14.61 o   0.71564
 -12   6   5       48.93       48.93      6.99 o   0.78004
 -11   6   5       75.61       75.61      8.70 o   0.72512
 -10   6   5       61.43       61.43      7.84 o   0.67084
  -9   6   5       26.13       26.13      5.11 o   0.61739
  -8   6   5      149.65      149.65     12.23 o   0.56498
  -7   6   5      753.13      753.13     27.44 o   0.51395
  -6   6   5       87.26       87.26      9.34 o   0.46474
  -5   6   5      259.79      259.79     16.12 o   0.41801
  -4   6   5      165.83      165.83     12.88 o   0.37466
  -3   6   5      600.55      600.55     24.51 o   0.33604
  -2   6   5      739.58      739.58     27.20 o   0.30392
  -1   6   5      325.15      325.15     18.03 o   0.28057
   0   6   5     4443.03     4443.03     66.66 o   0.26827
   1   6   5        0.14        0.14      0.38 o   0.26856
   2   6   5     5338.70     5338.70     73.07 o   0.28139
   3   6   5    14853.40    14853.40    121.87 o   0.30518
   4   6   5       81.96       81.96      9.05 o   0.33763
   5   6   5      424.61      424.61     20.61 o   0.37650
   6   6   5       43.57       43.57      6.60 o   0.42002
   7   6   5     1019.39     1019.39     31.93 o   0.46688
   8   6   5      610.60      610.60     24.71 o   0.51618
   9   6   5       60.90       60.90      7.80 o   0.56729
  10   6   5      454.27      454.27     21.31 o   0.61974
  11   6   5       16.91       16.91      4.11 o   0.67324
  12   6   5        4.59        4.59      2.14 o   0.72755
 -12   7   5       95.94       95.94      9.80 o   0.79209
 -11   7   5       31.06       31.06      5.57 o   0.73813
 -10   7   5        3.48        3.48      1.87 o   0.68497
  -9   7   5      144.73      144.73     12.03 o   0.63279
  -8   7   5       95.50       95.50      9.77 o   0.58186
  -7   7   5      646.69      646.69     25.43 o   0.53255
  -6   7   5      206.50      206.50     14.37 o   0.48534
  -5   7   5      811.24      811.24     28.48 o   0.44091
  -4   7   5       41.49       41.49      6.44 o   0.40019
  -3   7   5        6.12        6.12      2.47 o   0.36443
  -2   7   5     2727.38     2727.38     52.22 o   0.33520
  -1   7   5      227.55      227.55     15.08 o   0.31435
   0   7   5      929.37      929.37     30.49 o   0.30360
   1   7   5      584.64      584.64     24.18 o   0.30402
   2   7   5       63.99       63.99      8.00 o   0.31558
   3   7   5     1018.46     1018.46     31.91 o   0.33712
   4   7   5     1141.89     1141.89     33.79 o   0.36690
   5   7   5     2728.19     2728.19     52.23 o   0.40309
   6   7   5      775.26      775.26     27.84 o   0.44413
   7   7   5      241.66      241.66     15.55 o   0.48879
   8   7   5     1209.26     1209.26     34.77 o   0.53618
   9   7   5       94.48       94.48      9.72 o   0.58563
  10   7   5      305.23      305.23     17.47 o   0.63666
  11   7   5      106.56      106.56     10.32 o   0.68892
  12   7   5        0.16        0.16      0.40 o   0.74215
 -12   8   5       10.16       10.16      3.19 o   0.80661
 -11   8   5       99.91       99.91     10.00 o   0.75377
 -10   8   5      269.81      269.81     16.43 o   0.70186
  -9   8   5      151.78      151.78     12.32 o   0.65112
  -8   8   5     1898.84     1898.84     43.58 o   0.60184
  -7   8   5      141.21      141.21     11.88 o   0.55440
  -6   8   5      797.27      797.27     28.24 o   0.50932
  -5   8   5      681.64      681.64     26.11 o   0.46729
  -4   8   5       22.42       22.42      4.74 o   0.42921
  -3   8   5      396.67      396.67     19.92 o   0.39620
  -2   8   5       58.98       58.98      7.68 o   0.36964
  -1   8   5     3190.32     3190.32     56.48 o   0.35099
   0   8   5      622.38      622.38     24.95 o   0.34155
   1   8   5      315.17      315.17     17.75 o   0.34208
   2   8   5       33.03       33.03      5.75 o   0.35254
   3   8   5        9.69        9.69      3.11 o   0.37209
   4   8   5      973.97      973.97     31.21 o   0.39940
   5   8   5      451.10      451.10     21.24 o   0.43300
   6   8   5     1083.96     1083.96     32.92 o   0.47155
   7   8   5      451.21      451.21     21.24 o   0.51394
   8   8   5       13.35       13.35      3.65 o   0.55929
   9   8   5      499.59      499.59     22.35 o   0.60695
  10   8   5       41.84       41.84      6.47 o   0.65640
  11   8   5       23.00       23.00      4.80 o   0.70728
  12   8   5        3.82        3.82      1.95 o   0.75929
 -12   9   5       73.61       73.61      8.58 o   0.82349
 -11   9   5       32.21       32.21      5.68 o   0.77187
 -10   9   5      494.36      494.36     22.23 o   0.72134
  -9   9   5        1.32        1.32      1.15 o   0.67215
  -8   9   5      525.20      525.20     22.92 o   0.62461
  -7   9   5       84.80       84.80      9.21 o   0.57913
  -6   9   5       22.98       22.98      4.79 o   0.53623
  -5   9   5      939.25      939.25     30.65 o   0.49659
  -4   9   5      101.13      101.13     10.06 o   0.46104
  -3   9   5      109.38      109.38     10.46 o   0.43061
  -2   9   5      307.67      307.67     17.54 o   0.40643
  -1   9   5      933.09      933.09     30.55 o   0.38968
   0   9   5     2122.27     2122.27     46.07 o   0.38134
   1   9   5       35.27       35.27      5.94 o   0.38195
   2   9   5      316.43      316.43     17.79 o   0.39148
   3   9   5      453.48      453.48     21.30 o   0.40930
   4   9   5     1080.33     1080.33     32.87 o   0.43440
   5   9   5     1225.23     1225.23     35.00 o   0.46559
   6   9   5      646.85      646.85     25.43 o   0.50175
   7   9   5      167.93      167.93     12.96 o   0.54188
   8   9   5      131.49      131.49     11.47 o   0.58516
   9   9   5       38.15       38.15      6.18 o   0.63095
  10   9   5      342.29      342.29     18.50 o   0.67873
  11   9   5        3.14        3.14      1.77 o   0.72812
  12   9   5      131.16      131.16     11.45 o   0.77881
 -12  10   5       59.66       59.66      7.72 o   0.84257
 -11  10   5       84.64       84.64      9.20 o   0.79226
 -10  10   5      393.27      393.27     19.83 o   0.74319
  -9  10   5      287.15      287.15     16.95 o   0.69562
  -8  10   5        0.14        0.14      0.37 o   0.64988
  -7  10   5       16.17       16.17      4.02 o   0.60638
  -6  10   5      303.36      303.36     17.42 o   0.56565
  -5  10   5      231.88      231.88     15.23 o   0.52832
  -4  10   5      253.40      253.40     15.92 o   0.49516
  -3  10   5       39.62       39.62      6.29 o   0.46707
  -2  10   5     1438.99     1438.99     37.93 o   0.44500
  -1  10   5      386.20      386.20     19.65 o   0.42987
   0  10   5      192.08      192.08     13.86 o   0.42245
   1  10   5       35.35       35.35      5.95 o   0.42313
   2  10   5      350.67      350.67     18.73 o   0.43187
   3  10   5        6.71        6.71      2.59 o   0.44820
   4  10   5        4.12        4.12      2.03 o   0.47134
   5  10   5       28.32       28.32      5.32 o   0.50034
   6  10   5      642.88      642.88     25.36 o   0.53425
   7  10   5       13.92       13.92      3.73 o   0.57220
   8  10   5      307.11      307.11     17.52 o   0.61343
   9  10   5       31.82       31.82      5.64 o   0.65733
  10  10   5       88.15       88.15      9.39 o   0.70340
  11  10   5      162.46      162.46     12.75 o   0.75124
  12  10   5       23.64       23.64      4.86 o   0.80053
 -12  11   5       24.98       24.98      5.00 o   0.86370
 -11  11   5      124.55      124.55     11.16 o   0.81477
 -10  11   5        2.66        2.66      1.63 o   0.76720
  -9  11   5       12.06       12.06      3.47 o   0.72129
  -8  11   5       38.90       38.90      6.24 o   0.67737
  -7  11   5       17.22       17.22      4.15 o   0.63584
  -6  11   5      253.46      253.46     15.92 o   0.59721
  -5  11   5      915.37      915.37     30.26 o   0.56207
  -4  11   5      568.85      568.85     23.85 o   0.53112
  -3  11   5      169.34      169.34     13.01 o   0.50514
  -2  11   5       19.34       19.34      4.40 o   0.48491
  -1  11   5      479.34      479.34     21.89 o   0.47118
   0  11   5      786.16      786.16     28.04 o   0.46453
   1  11   5       19.89       19.89      4.46 o   0.46526
   2  11   5      521.21      521.21     22.83 o   0.47334
   3  11   5      169.02      169.02     13.00 o   0.48839
   4  11   5      404.73      404.73     20.12 o   0.50981
   5  11   5      866.53      866.53     29.44 o   0.53684
   6  11   5      350.35      350.35     18.72 o   0.56867
   7  11   5      170.39      170.39     13.05 o   0.60454
   8  11   5        4.34        4.34      2.08 o   0.64379
   9  11   5      405.64      405.64     20.14 o   0.68582
  10  11   5       20.10       20.10      4.48 o   0.73017
  11  11   5        5.43        5.43      2.33 o   0.77643
  12  11   5      147.70      147.70     12.15 o   0.82428
 -12  12   5       27.69       27.69      5.26 o   0.88675
 -11  12   5        6.71        6.71      2.59 o   0.83922
 -10  12   5      136.85      136.85     11.70 o   0.79320
  -9  12   5       16.55       16.55      4.07 o   0.74895
  -8  12   5        1.14        1.14      1.07 o   0.70682
  -7  12   5        4.95        4.95      2.22 o   0.66721
  -6  12   5      241.67      241.67     15.55 o   0.63058
  -5  12   5      451.22      451.22     21.24 o   0.59750
  -4  12   5      121.45      121.45     11.02 o   0.56858
  -3  12   5      522.33      522.33     22.85 o   0.54448
  -2  12   5       18.40       18.40      4.29 o   0.52587
  -1  12   5        9.95        9.95      3.15 o   0.51334
   0  12   5       17.35       17.35      4.17 o   0.50734
   1  12   5       34.06       34.06      5.84 o   0.50811
   2  12   5      154.49      154.49     12.43 o   0.51562
   3  12   5      477.52      477.52     21.85 o   0.52957
   4  12   5      102.77      102.77     10.14 o   0.54949
   5  12   5      345.13      345.13     18.58 o   0.57474
   6  12   5      149.56      149.56     12.23 o   0.60466
   7  12   5       10.17       10.17      3.19 o   0.63860
   8  12   5       43.07       43.07      6.56 o   0.67595
   9  12   5        0.38        0.38      0.61 o   0.71617
  10  12   5       89.07       89.07      9.44 o   0.75881
  11  12   5       18.87       18.87      4.34 o   0.80349
  12  12   5       67.65       67.65      8.23 o   0.84988
 -12  13   5        3.39        3.39      1.84 o   0.91157
 -11  13   5        2.70        2.70      1.64 o   0.86547
 -10  13   5        0.34        0.34      0.58 o   0.82097
  -9  13   5      147.47      147.47     12.14 o   0.77838
  -8  13   5        3.33        3.33      1.82 o   0.73800
  -7  13   5      230.28      230.28     15.17 o   0.70023
  -6  13   5       24.87       24.87      4.99 o   0.66550
  -5  13   5       53.55       53.55      7.32 o   0.63433
  -4  13   5      565.61      565.61     23.78 o   0.60725
  -3  13   5       91.78       91.78      9.58 o   0.58483
  -2  13   5     1248.48     1248.48     35.33 o   0.56764
  -1  13   5      317.99      317.99     17.83 o   0.55615
   0  13   5      117.55      117.55     10.84 o   0.55071
   1  13   5      812.88      812.88     28.51 o   0.55152
   2  13   5       16.00       16.00      4.00 o   0.55854
   3  13   5      533.71      533.71     23.10 o   0.57154
   4  13   5      170.14      170.14     13.04 o   0.59012
   5  13   5       29.68       29.68      5.45 o   0.61379
   6  13   5       45.44       45.44      6.74 o   0.64198
   7  13   5       29.34       29.34      5.42 o   0.67412
   8  13   5        1.89        1.89      1.37 o   0.70967
   9  13   5       81.98       81.98      9.05 o   0.74815
  10  13   5        0.92        0.92      0.96 o   0.78914
  11  13   5      250.38      250.38     15.82 o   0.83225
  12  13   5      121.94      121.94     11.04 o   0.87718
 -12  14   5        3.96        3.96      1.99 o   0.93802
 -11  14   5       28.44       28.44      5.33 o   0.89333
 -10  14   5        1.36        1.36      1.16 o   0.85036
  -9  14   5        2.65        2.65      1.63 o   0.80938
  -8  14   5       28.06       28.06      5.30 o   0.77070
  -7  14   5        8.92        8.92      2.99 o   0.73468
  -6  14   5       58.09       58.09      7.62 o   0.70174
  -5  14   5      130.11      130.11     11.41 o   0.67232
  -4  14   5       33.10       33.10      5.75 o   0.64692
  -3  14   5      284.47      284.47     16.87 o   0.62601
  -2  14   5      482.38      482.38     21.96 o   0.61006
  -1  14   5       19.42       19.42      4.41 o   0.59947
   0  14   5      784.09      784.09     28.00 o   0.59452
   1  14   5      133.73      133.73     11.56 o   0.59535
   2  14   5     1145.61     1145.61     33.85 o   0.60195
   3  14   5       52.48       52.48      7.24 o   0.61411
   4  14   5       62.39       62.39      7.90 o   0.63153
   5  14   5      133.01      133.01     11.53 o   0.65378
   6  14   5        0.16        0.16      0.40 o   0.68039
   7  14   5       65.94       65.94      8.12 o   0.71087
   8  14   5        8.64        8.64      2.94 o   0.74474
   9  14   5      168.18      168.18     12.97 o   0.78157
  10  14   5      155.74      155.74     12.48 o   0.82095
  11  14   5       38.11       38.11      6.17 o   0.86253
  12  14   5      170.28      170.28     13.05 o   0.90602
 -12  15   5       36.55       36.55      6.05 o   0.96595
 -11  15   5        4.73        4.73      2.18 o   0.92268
 -10  15   5       38.77       38.77      6.23 o   0.88121
  -9  15   5        2.63        2.63      1.62 o   0.84179
  -8  15   5        2.80        2.80      1.67 o   0.80473
  -7  15   5       59.47       59.47      7.71 o   0.77037
  -6  15   5       32.85       32.85      5.73 o   0.73909
  -5  15   5      192.33      192.33     13.87 o   0.71130
  -4  15   5       39.33       39.33      6.27 o   0.68741
  -3  15   5        3.97        3.97      1.99 o   0.66785
  -2  15   5       17.80       17.80      4.22 o   0.65300
  -1  15   5      479.55      479.55     21.90 o   0.64320
   0  15   5      308.42      308.42     17.56 o   0.63867
   1  15   5      285.19      285.19     16.89 o   0.63953
   2  15   5        0.59        0.59      0.77 o   0.64576
   3  15   5      656.20      656.20     25.62 o   0.65719
   4  15   5       69.72       69.72      8.35 o   0.67358
   5  15   5       33.89       33.89      5.82 o   0.69456
   6  15   5      329.85      329.85     18.16 o   0.71973
   7  15   5       37.96       37.96      6.16 o   0.74868
   8  15   5      214.00      214.00     14.63 o   0.78098
   9  15   5        4.73        4.73      2.17 o   0.81624
  10  15   5        2.03        2.03      1.42 o   0.85408
  11  15   5      172.86      172.86     13.15 o   0.89419
  12  15   5       46.26       46.26      6.80 o   0.93626
 -12  16   5        1.54        1.54      1.24 o   0.99526
 -11  16   5        1.34        1.34      1.16 o   0.95337
 -10  16   5       15.90       15.90      3.99 o   0.91335
  -9  16   5       27.47       27.47      5.24 o   0.87544
  -8  16   5       71.13       71.13      8.43 o   0.83993
  -7  16   5        1.53        1.53      1.24 o   0.80714
  -6  16   5      307.47      307.47     17.53 o   0.77740
  -5  16   5        2.45        2.45      1.56 o   0.75110
  -4  16   5       12.32       12.32      3.51 o   0.72859
  -3  16   5      253.52      253.52     15.92 o   0.71024
  -2  16   5        2.85        2.85      1.69 o   0.69637
  -1  16   5      100.36      100.36     10.02 o   0.68727
   0  16   5      173.01      173.01     13.15 o   0.68311
   1  16   5      322.22      322.22     17.95 o   0.68399
   2  16   5      333.74      333.74     18.27 o   0.68989
   3  16   5      167.44      167.44     12.94 o   0.70068
   4  16   5       89.40       89.40      9.46 o   0.71614
   5  16   5       45.17       45.17      6.72 o   0.73598
   6  16   5      245.46      245.46     15.67 o   0.75985
   7  16   5      143.22      143.22     11.97 o   0.78739
   8  16   5      159.52      159.52     12.63 o   0.81823
   9  16   5       49.92       49.92      7.07 o   0.85201
  10  16   5       10.19       10.19      3.19 o   0.88839
  11  16   5       49.51       49.51      7.04 o   0.92707
  12  16   5        1.50        1.50      1.23 o   0.96777
 -12 -16   6       26.68       26.68      5.17 o   1.15178
 -11 -16   6       10.67       10.67      3.27 o   1.11393
 -10 -16   6        0.67        0.67      0.82 o   1.07796
  -9 -16   6        0.85        0.85      0.92 o   1.04405
  -8 -16   6        2.27        2.27      1.51 o   1.01241
  -7 -16   6       82.89       82.89      9.10 o   0.98327
  -6 -16   6        4.39        4.39      2.10 o   0.95686
  -5 -16   6      131.67      131.67     11.47 o   0.93339
  -4 -16   6       74.58       74.58      8.64 o   0.91311
  -3 -16   6       77.36       77.36      8.80 o   0.89623
  -2 -16   6       88.44       88.44      9.40 o   0.88294
  -1 -16   6       17.63       17.63      4.20 o   0.87341
   0 -16   6       22.44       22.44      4.74 o   0.86776
   1 -16   6       99.42       99.42      9.97 o   0.86606
   2 -16   6       20.39       20.39      4.52 o   0.86835
   3 -16   6      123.89      123.89     11.13 o   0.87458
   4 -16   6       77.67       77.67      8.81 o   0.88468
   5 -16   6        6.22        6.22      2.49 o   0.89851
   6 -16   6        1.52        1.52      1.23 o   0.91591
   7 -16   6        8.96        8.96      2.99 o   0.93668
   8 -16   6       35.97       35.97      6.00 o   0.96059
   9 -16   6        9.12        9.12      3.02 o   0.98743
  10 -16   6        0.54        0.54      0.73 o   1.01695
  11 -16   6        2.18        2.18      1.48 o   1.04893
  12 -16   6        1.49        1.49      1.22 o   1.08316
 -12 -15   6        1.32        1.32      1.15 o   1.11796
 -11 -15   6        3.80        3.80      1.95 o   1.07897
 -10 -15   6        0.29        0.29      0.54 o   1.04184
  -9 -15   6        1.03        1.03      1.02 o   1.00677
  -8 -15   6       28.72       28.72      5.36 o   0.97397
  -7 -15   6       53.03       53.03      7.28 o   0.94370
  -6 -15   6      169.61      169.61     13.02 o   0.91621
  -5 -15   6       14.77       14.77      3.84 o   0.89173
  -4 -15   6        2.67        2.67      1.64 o   0.87054
  -3 -15   6       65.21       65.21      8.07 o   0.85288
  -2 -15   6       13.10       13.10      3.62 o   0.83897
  -1 -15   6      155.57      155.57     12.47 o   0.82899
   0 -15   6        2.58        2.58      1.60 o   0.82310
   1 -15   6       56.47       56.47      7.51 o   0.82137
   2 -15   6      143.94      143.94     12.00 o   0.82385
   3 -15   6        5.61        5.61      2.37 o   0.83048
   4 -15   6       18.44       18.44      4.29 o   0.84117
   5 -15   6       14.44       14.44      3.80 o   0.85577
   6 -15   6        1.18        1.18      1.08 o   0.87408
   7 -15   6       18.28       18.28      4.28 o   0.89587
   8 -15   6        6.19        6.19      2.49 o   0.92090
   9 -15   6       29.71       29.71      5.45 o   0.94892
  10 -15   6        9.11        9.11      3.02 o   0.97965
  11 -15   6        2.13        2.13      1.46 o   1.01287
  12 -15   6       11.88       11.88      3.45 o   1.04833
 -12 -14   6       29.47       29.47      5.43 o   1.08506
 -11 -14   6        0.35        0.35      0.59 o   1.04489
 -10 -14   6        9.51        9.51      3.08 o   1.00655
  -9 -14   6       28.96       28.96      5.38 o   0.97026
  -8 -14   6      187.39      187.39     13.69 o   0.93625
  -7 -14   6       20.43       20.43      4.52 o   0.90477
  -6 -14   6        9.32        9.32      3.05 o   0.87611
  -5 -14   6       13.91       13.91      3.73 o   0.85055
  -4 -14   6        4.32        4.32      2.08 o   0.82837
  -3 -14   6        3.32        3.32      1.82 o   0.80985
  -2 -14   6      123.16      123.16     11.10 o   0.79525
  -1 -14   6        0.75        0.75      0.87 o   0.78479
   0 -14   6       69.27       69.27      8.32 o   0.77863
   1 -14   6       39.86       39.86      6.31 o   0.77687
   2 -14   6       63.21       63.21      7.95 o   0.77955
   3 -14   6       75.91       75.91      8.71 o   0.78662
   4 -14   6       10.76       10.76      3.28 o   0.79797
   5 -14   6       30.89       30.89      5.56 o   0.81341
   6 -14   6       26.36       26.36      5.13 o   0.83271
   7 -14   6        1.66        1.66      1.29 o   0.85562
   8 -14   6      180.69      180.69     13.44 o   0.88186
   9 -14   6        1.37        1.37      1.17 o   0.91113
  10 -14   6        1.25        1.25      1.12 o   0.94315
  11 -14   6        0.08        0.08      0.28 o   0.97766
  12 -14   6        3.28        3.28      1.81 o   1.01440
 -12 -13   6        1.19        1.19      1.09 o   1.05316
 -11 -13   6       33.70       33.70      5.81 o   1.01178
 -10 -13   6       10.13       10.13      3.18 o   0.97219
  -9 -13   6      122.82      122.82     11.08 o   0.93462
  -8 -13   6       31.98       31.98      5.65 o   0.89932
  -7 -13   6       85.94       85.94      9.27 o   0.86656
  -6 -13   6       38.18       38.18      6.18 o   0.83666
  -5 -13   6       30.71       30.71      5.54 o   0.80991
  -4 -13   6        4.50        4.50      2.12 o   0.78666
  -3 -13   6      270.89      270.89     16.46 o   0.76720
  -2 -13   6      164.85      164.85     12.84 o   0.75184
  -1 -13   6       10.74       10.74      3.28 o   0.74084
   0 -13   6       93.18       93.18      9.65 o   0.73438
   1 -13   6       34.88       34.88      5.91 o   0.73259
   2 -13   6      211.78      211.78     14.55 o   0.73550
   3 -13   6      101.43      101.43     10.07 o   0.74306
   4 -13   6       16.62       16.62      4.08 o   0.75513
   5 -13   6       10.29       10.29      3.21 o   0.77149
   6 -13   6       49.11       49.11      7.01 o   0.79189
   7 -13   6        0.09        0.09      0.30 o   0.81601
   8 -13   6       49.72       49.72      7.05 o   0.84354
   9 -13   6       84.40       84.40      9.19 o   0.87416
  10 -13   6       49.04       49.04      7.00 o   0.90755
  11 -13   6        5.22        5.22      2.28 o   0.94342
  12 -13   6        0.62        0.62      0.79 o   0.98149
 -12 -12   6       17.78       17.78      4.22 o   1.02236
 -11 -12   6        8.80        8.80      2.97 o   0.97973
 -10 -12   6       47.03       47.03      6.86 o   0.93885
  -9 -12   6       61.64       61.64      7.85 o   0.89994
  -8 -12   6       62.24       62.24      7.89 o   0.86329
  -7 -12   6      112.56      112.56     10.61 o   0.82917
  -6 -12   6      137.95      137.95     11.75 o   0.79793
  -5 -12   6      109.86      109.86     10.48 o   0.76991
  -4 -12   6       75.40       75.40      8.68 o   0.74548
  -3 -12   6      648.99      648.99     25.48 o   0.72499
  -2 -12   6        9.06        9.06      3.01 o   0.70879
  -1 -12   6      371.32      371.32     19.27 o   0.69718
   0 -12   6      230.72      230.72     15.19 o   0.69039
   1 -12   6        8.18        8.18      2.86 o   0.68857
   2 -12   6      145.81      145.81     12.08 o   0.69174
   3 -12   6       13.82       13.82      3.72 o   0.69985
   4 -12   6      225.00      225.00     15.00 o   0.71272
   5 -12   6       97.61       97.61      9.88 o   0.73011
   6 -12   6       74.97       74.97      8.66 o   0.75170
   7 -12   6      240.64      240.64     15.51 o   0.77714
   8 -12   6        9.19        9.19      3.03 o   0.80606
   9 -12   6       84.93       84.93      9.22 o   0.83811
  10 -12   6       23.24       23.24      4.82 o   0.87294
  11 -12   6       82.29       82.29      9.07 o   0.91023
  12 -12   6       20.25       20.25      4.50 o   0.94969
 -12 -11   6       10.53       10.53      3.24 o   0.99276
 -11 -11   6        8.33        8.33      2.89 o   0.94886
 -10 -11   6       19.55       19.55      4.42 o   0.90664
  -9 -11   6       11.88       11.88      3.45 o   0.86635
  -8 -11   6       16.29       16.29      4.04 o   0.82827
  -7 -11   6      171.29      171.29     13.09 o   0.79272
  -6 -11   6       34.18       34.18      5.85 o   0.76005
  -5 -11   6       61.23       61.23      7.82 o   0.73065
  -4 -11   6       12.21       12.21      3.49 o   0.70493
  -3 -11   6       53.07       53.07      7.28 o   0.68331
  -2 -11   6      199.43      199.43     14.12 o   0.66618
  -1 -11   6       11.64       11.64      3.41 o   0.65389
   0 -11   6      373.12      373.12     19.32 o   0.64673
   1 -11   6      142.07      142.07     11.92 o   0.64486
   2 -11   6       42.30       42.30      6.50 o   0.64833
   3 -11   6       63.44       63.44      7.97 o   0.65705
   4 -11   6        8.97        8.97      2.99 o   0.67083
   5 -11   6      506.36      506.36     22.50 o   0.68935
   6 -11   6      128.66      128.66     11.34 o   0.71224
   7 -11   6      157.52      157.52     12.55 o   0.73911
   8 -11   6      126.06      126.06     11.23 o   0.76954
   9 -11   6        4.51        4.51      2.12 o   0.80311
  10 -11   6       27.05       27.05      5.20 o   0.83945
  11 -11   6        2.90        2.90      1.70 o   0.87823
  12 -11   6       19.27       19.27      4.39 o   0.91912
 -12 -10   6       93.49       93.49      9.67 o   0.96447
 -11 -10   6       66.19       66.19      8.14 o   0.91928
 -10 -10   6       80.43       80.43      8.97 o   0.87570
  -9 -10   6       57.05       57.05      7.55 o   0.83398
  -8 -10   6       23.43       23.43      4.84 o   0.79441
  -7 -10   6      128.30      128.30     11.33 o   0.75734
  -6 -10   6      387.50      387.50     19.69 o   0.72315
  -5 -10   6       81.89       81.89      9.05 o   0.69226
  -4 -10   6      508.22      508.22     22.54 o   0.66514
  -3 -10   6        3.20        3.20      1.79 o   0.64225
  -2 -10   6      335.48      335.48     18.32 o   0.62408
  -1 -10   6      420.69      420.69     20.51 o   0.61103
   0 -10   6      114.64      114.64     10.71 o   0.60345
   1 -10   6      909.00      909.00     30.15 o   0.60153
   2 -10   6       22.34       22.34      4.73 o   0.60534
   3 -10   6      117.82      117.82     10.85 o   0.61476
   4 -10   6      886.46      886.46     29.77 o   0.62954
   5 -10   6       10.99       10.99      3.31 o   0.64932
   6 -10   6      299.09      299.09     17.29 o   0.67366
   7 -10   6       19.91       19.91      4.46 o   0.70208
   8 -10   6        4.76        4.76      2.18 o   0.73411
   9 -10   6       31.97       31.97      5.65 o   0.76930
  10 -10   6        3.28        3.28      1.81 o   0.80723
  11 -10   6       23.10       23.10      4.81 o   0.84755
  12 -10   6       14.95       14.95      3.87 o   0.88991
 -12  -9   6        2.51        2.51      1.58 o   0.93761
 -11  -9   6      131.51      131.51     11.47 o   0.89112
 -10  -9   6      137.83      137.83     11.74 o   0.84615
  -9  -9   6        0.85        0.85      0.92 o   0.80296
  -8  -9   6        2.98        2.98      1.72 o   0.76186
  -7  -9   6       13.42       13.42      3.66 o   0.72319
  -6  -9   6      203.09      203.09     14.25 o   0.68738
  -5  -9   6       63.02       63.02      7.94 o   0.65489
  -4  -9   6      355.48      355.48     18.85 o   0.62623
  -3  -9   6      452.98      452.98     21.28 o   0.60196
  -2  -9   6        0.97        0.97      0.99 o   0.58262
  -1  -9   6      392.23      392.23     19.80 o   0.56871
   0  -9   6     1015.07     1015.07     31.86 o   0.56065
   1  -9   6        2.15        2.15      1.47 o   0.55868
   2  -9   6       92.41       92.41      9.61 o   0.56287
   3  -9   6        4.24        4.24      2.06 o   0.57308
   4  -9   6      728.18      728.18     26.98 o   0.58900
   5  -9   6      330.90      330.90     18.19 o   0.61018
   6  -9   6       62.04       62.04      7.88 o   0.63610
   7  -9   6       89.89       89.89      9.48 o   0.66620
   8  -9   6        1.51        1.51      1.23 o   0.69995
   9  -9   6       29.40       29.40      5.42 o   0.73685
  10  -9   6      186.73      186.73     13.66 o   0.77644
  11  -9   6        4.57        4.57      2.14 o   0.81833
  12  -9   6      161.09      161.09     12.69 o   0.86219
 -12  -8   6       62.17       62.17      7.88 o   0.91231
 -11  -8   6        2.79        2.79      1.67 o   0.86452
 -10  -8   6      126.91      126.91     11.27 o   0.81816
  -9  -8   6      187.66      187.66     13.70 o   0.77347
  -8  -8   6      105.66      105.66     10.28 o   0.73079
  -7  -8   6       74.76       74.76      8.65 o   0.69046
  -6  -8   6        8.98        8.98      3.00 o   0.65293
  -5  -8   6      591.22      591.22     24.31 o   0.61872
  -4  -8   6      653.36      653.36     25.56 o   0.58839
  -3  -8   6        8.97        8.97      2.99 o   0.56258
  -2  -8   6      704.83      704.83     26.55 o   0.54193
  -1  -8   6      193.16      193.16     13.90 o   0.52705
   0  -8   6      279.57      279.57     16.72 o   0.51844
   1  -8   6     1348.72     1348.72     36.72 o   0.51641
   2  -8   6      973.19      973.19     31.20 o   0.52104
   3  -8   6      454.06      454.06     21.31 o   0.53215
   4  -8   6        2.61        2.61      1.61 o   0.54936
   5  -8   6        6.87        6.87      2.62 o   0.57210
   6  -8   6       11.74       11.74      3.43 o   0.59976
   7  -8   6       48.73       48.73      6.98 o   0.63168
   8  -8   6      153.27      153.27     12.38 o   0.66726
   9  -8   6       60.80       60.80      7.80 o   0.70593
  10  -8   6        1.32        1.32      1.15 o   0.74723
  11  -8   6       45.46       45.46      6.74 o   0.79074
  12  -8   6        1.78        1.78      1.33 o   0.83612
 -12  -7   6      101.10      101.10     10.05 o   0.88871
 -11  -7   6      153.88      153.88     12.40 o   0.83963
 -10  -7   6       28.67       28.67      5.35 o   0.79188
  -9  -7   6       19.50       19.50      4.42 o   0.74569
  -8  -7   6       10.13       10.13      3.18 o   0.70139
  -7  -7   6      176.25      176.25     13.28 o   0.65935
  -6  -7   6       24.21       24.21      4.92 o   0.62002
  -5  -7   6       42.08       42.08      6.49 o   0.58397
  -4  -7   6     1339.61     1339.61     36.60 o   0.55183
  -3  -7   6      295.92      295.92     17.20 o   0.52433
  -2  -7   6        1.69        1.69      1.30 o   0.50221
  -1  -7   6      414.83      414.83     20.37 o   0.48623
   0  -7   6       73.89       73.89      8.60 o   0.47699
   1  -7   6     1878.33     1878.33     43.34 o   0.47490
   2  -7   6      291.51      291.51     17.07 o   0.48003
   3  -7   6     2354.50     2354.50     48.52 o   0.49218
   4  -7   6     2406.81     2406.81     49.06 o   0.51083
   5  -7   6       99.28       99.28      9.96 o   0.53532
   6  -7   6      476.66      476.66     21.83 o   0.56487
   7  -7   6      139.96      139.96     11.83 o   0.59874
   8  -7   6      280.08      280.08     16.74 o   0.63624
   9  -7   6      106.69      106.69     10.33 o   0.67678
  10  -7   6        1.87        1.87      1.37 o   0.71982
  11  -7   6        8.49        8.49      2.91 o   0.76496
  12  -7   6        1.33        1.33      1.15 o   0.81184
 -12  -6   6       11.55       11.55      3.40 o   0.86693
 -11  -6   6       10.87       10.87      3.30 o   0.81661
 -10  -6   6      269.17      269.17     16.41 o   0.76749
  -9  -6   6      156.61      156.61     12.51 o   0.71981
  -8  -6   6      156.72      156.72     12.52 o   0.67389
  -7  -6   6      168.99      168.99     13.00 o   0.63010
  -6  -6   6       80.97       80.97      9.00 o   0.58891
  -5  -6   6       83.71       83.71      9.15 o   0.55093
  -4  -6   6        1.00        1.00      1.00 o   0.51684
  -3  -6   6        6.19        6.19      2.49 o   0.48747
  -2  -6   6      324.79      324.79     18.02 o   0.46371
  -1  -6   6      206.88      206.88     14.38 o   0.44647
   0  -6   6       12.15       12.15      3.49 o   0.43651
   1  -6   6      272.18      272.18     16.50 o   0.43434
   2  -6   6       10.16       10.16      3.19 o   0.44007
   3  -6   6     1232.90     1232.90     35.11 o   0.45340
   4  -6   6      327.97      327.97     18.11 o   0.47370
   5  -6   6      759.28      759.28     27.56 o   0.50011
   6  -6   6      212.22      212.22     14.57 o   0.53172
   7  -6   6      313.48      313.48     17.71 o   0.56767
   8  -6   6        9.41        9.41      3.07 o   0.60718
   9  -6   6        6.03        6.03      2.46 o   0.64961
  10  -6   6       49.38       49.38      7.03 o   0.69442
  11  -6   6       37.37       37.37      6.11 o   0.74117
  12  -6   6       42.92       42.92      6.55 o   0.78954
 -12  -5   6       43.16       43.16      6.57 o   0.84711
 -11  -5   6       30.72       30.72      5.54 o   0.79561
 -10  -5   6        2.30        2.30      1.52 o   0.74518
  -9  -5   6       76.68       76.68      8.76 o   0.69605
  -8  -5   6        0.30        0.30      0.54 o   0.64853
  -7  -5   6     1191.58     1191.58     34.52 o   0.60298
  -6  -5   6       46.00       46.00      6.78 o   0.55990
  -5  -5   6      250.68      250.68     15.83 o   0.51990
  -4  -5   6       86.74       86.74      9.31 o   0.48374
  -3  -5   6      442.75      442.75     21.04 o   0.45234
  -2  -5   6      591.92      591.92     24.33 o   0.42675
  -1  -5   6       47.19       47.19      6.87 o   0.40808
   0  -5   6      781.53      781.53     27.96 o   0.39729
   1  -5   6       89.12       89.12      9.44 o   0.39504
   2  -5   6        4.31        4.31      2.08 o   0.40146
   3  -5   6      471.24      471.24     21.71 o   0.41616
   4  -5   6       79.35       79.35      8.91 o   0.43830
   5  -5   6      139.70      139.70     11.82 o   0.46683
   6  -5   6      574.95      574.95     23.98 o   0.50065
   7  -5   6        0.03        0.03      0.17 o   0.53878
   8  -5   6       96.36       96.36      9.82 o   0.58035
   9  -5   6      272.97      272.97     16.52 o   0.62469
  10  -5   6      162.72      162.72     12.76 o   0.67124
  11  -5   6      599.60      599.60     24.49 o   0.71958
  12  -5   6      130.10      130.10     11.41 o   0.76937
 -12  -4   6        0.20        0.20      0.44 o   0.82941
 -11  -4   6       80.45       80.45      8.97 o   0.77680
 -10  -4   6        0.51        0.51      0.72 o   0.72514
  -9  -4   6      240.84      240.84     15.52 o   0.67463
  -8  -4   6      359.07      359.07     18.95 o   0.62556
  -7  -4   6        2.32        2.32      1.52 o   0.57831
  -6  -4   6       31.68       31.68      5.63 o   0.53333
  -5  -4   6       23.76       23.76      4.87 o   0.49128
  -4  -4   6       26.87       26.87      5.18 o   0.45295
  -3  -4   6     1294.03     1294.03     35.97 o   0.41938
  -2  -4   6       53.41       53.41      7.31 o   0.39178
  -1  -4   6      188.15      188.15     13.72 o   0.37149
   0  -4   6        4.63        4.63      2.15 o   0.35976
   1  -4   6       14.54       14.54      3.81 o   0.35741
   2  -4   6      285.26      285.26     16.89 o   0.36464
   3  -4   6      317.40      317.40     17.82 o   0.38090
   4  -4   6     1653.61     1653.61     40.66 o   0.40511
   5  -4   6      105.13      105.13     10.25 o   0.43593
   6  -4   6      614.74      614.74     24.79 o   0.47209
   7  -4   6      286.58      286.58     16.93 o   0.51244
   8  -4   6       65.35       65.35      8.08 o   0.55608
   9  -4   6      721.62      721.62     26.86 o   0.60229
  10  -4   6        2.49        2.49      1.58 o   0.65053
  11  -4   6       95.26       95.26      9.76 o   0.70038
  12  -4   6      159.13      159.13     12.61 o   0.75151
 -12  -3   6       79.66       79.66      8.93 o   0.81396
 -11  -3   6        2.43        2.43      1.56 o   0.76035
 -10  -3   6      325.16      325.16     18.03 o   0.70756
  -9  -3   6       10.74       10.74      3.28 o   0.65578
  -8  -3   6      255.74      255.74     15.99 o   0.60527
  -7  -3   6      800.12      800.12     28.29 o   0.55639
  -6  -3   6      325.88      325.88     18.05 o   0.50959
  -5  -3   6      727.41      727.41     26.97 o   0.46550
  -4  -3   6      875.20      875.20     29.58 o   0.42498
  -3  -3   6     1058.44     1058.44     32.53 o   0.38913
  -2  -3   6      160.34      160.34     12.66 o   0.35937
  -1  -3   6      679.57      679.57     26.07 o   0.33729
   0  -3   6     1160.09     1160.09     34.06 o   0.32448
   1  -3   6      940.25      940.25     30.66 o   0.32204
   2  -3   6       13.15       13.15      3.63 o   0.33021
   3  -3   6     3144.97     3144.97     56.08 o   0.34823
   4  -3   6       44.23       44.23      6.65 o   0.37469
   5  -3   6     1141.86     1141.86     33.79 o   0.40795
   6  -3   6      413.22      413.22     20.33 o   0.44650
   7  -3   6       57.54       57.54      7.59 o   0.48907
   8  -3   6      706.24      706.24     26.58 o   0.53472
   9  -3   6      219.39      219.39     14.81 o   0.58272
  10  -3   6      192.92      192.92     13.89 o   0.63254
  11  -3   6      102.13      102.13     10.11 o   0.68377
  12  -3   6       13.14       13.14      3.63 o   0.73613
 -12  -2   6       26.04       26.04      5.10 o   0.80088
 -11  -2   6        9.21        9.21      3.04 o   0.74641
 -10  -2   6       99.46       99.46      9.97 o   0.69263
  -9  -2   6      160.47      160.47     12.67 o   0.63972
  -8  -2   6      337.24      337.24     18.36 o   0.58793
  -7  -2   6       70.44       70.44      8.39 o   0.53756
  -6  -2   6      922.01      922.01     30.36 o   0.48907
  -5  -2   6     1181.13     1181.13     34.37 o   0.44307
  -4  -2   6     5457.29     5457.29     73.87 o   0.40042
  -3  -2   6        2.48        2.48      1.57 o   0.36229
  -2  -2   6      846.32      846.32     29.09 o   0.33027
  -1  -2   6      210.40      210.40     14.51 o   0.30628
   0  -2   6      284.36      284.36     16.86 o   0.29229
   1  -2   6     2969.05     2969.05     54.49 o   0.28976
   2  -2   6     1056.67     1056.67     32.51 o   0.29899
   3  -2   6      374.89      374.89     19.36 o   0.31894
   4  -2   6       33.63       33.63      5.80 o   0.34779
   5  -2   6      183.04      183.04     13.53 o   0.38353
   6  -2   6     1765.43     1765.43     42.02 o   0.42442
   7  -2   6       12.85       12.85      3.58 o   0.46912
   8  -2   6      474.67      474.67     21.79 o   0.51664
   9  -2   6      398.03      398.03     19.95 o   0.56626
  10  -2   6      303.58      303.58     17.42 o   0.61749
  11  -2   6      175.88      175.88     13.26 o   0.66996
  12  -2   6       27.03       27.03      5.20 o   0.72339
 -12  -1   6        0.65        0.65      0.81 o   0.79031
 -11  -1   6       84.01       84.01      9.17 o   0.73512
 -10  -1   6       31.42       31.42      5.61 o   0.68052
  -9  -1   6       49.55       49.55      7.04 o   0.62668
  -8  -1   6      381.59      381.59     19.53 o   0.57380
  -7  -1   6      256.34      256.34     16.01 o   0.52218
  -6  -1   6     1025.19     1025.19     32.02 o   0.47222
  -5  -1   6      950.63      950.63     30.83 o   0.42452
  -4  -1   6      478.36      478.36     21.87 o   0.37992
  -3  -1   6     1214.23     1214.23     34.85 o   0.33966
  -2  -1   6      101.20      101.20     10.06 o   0.30544
  -1  -1   6      220.87      220.87     14.86 o   0.27951
   0  -1   6    11118.52    11118.52    105.44 o   0.26431
   1  -1   6     1062.31     1062.31     32.59 o   0.26171
   2  -1   6      408.99      408.99     20.22 o   0.27208
   3  -1   6     1411.26     1411.26     37.57 o   0.29405
   4  -1   6      491.75      491.75     22.18 o   0.32528
   5  -1   6      204.04      204.04     14.28 o   0.36338
   6  -1   6      137.79      137.79     11.74 o   0.40643
   7  -1   6     1800.93     1800.93     42.44 o   0.45302
   8  -1   6      639.57      639.57     25.29 o   0.50217
   9  -1   6      124.74      124.74     11.17 o   0.55320
  10  -1   6     1543.62     1543.62     39.29 o   0.60562
  11  -1   6       78.10       78.10      8.84 o   0.65911
  12  -1   6      315.51      315.51     17.76 o   0.71343
 -12   0   6      134.70      134.70     11.61 o   0.78232
 -11   0   6        6.15        6.15      2.48 o   0.72660
 -10   0   6      119.93      119.93     10.95 o   0.67139
  -9   0   6       59.60       59.60      7.72 o   0.61684
  -8   0   6      789.54      789.54     28.10 o   0.56313
  -7   0   6      170.91      170.91     13.07 o   0.51053
  -6   0   6       44.28       44.28      6.65 o   0.45942
  -5   0   6     2210.17     2210.17     47.01 o   0.41036
  -4   0   6      838.76      838.76     28.96 o   0.36418
  -3   0   6      641.92      641.92     25.34 o   0.32212
  -2   0   6     4047.42     4047.42     63.62 o   0.28599
  -1   0   6      478.00      478.00     21.86 o   0.25832
   0   0   6     7490.15     7490.15     86.55 o   0.24200
   1   0   6     1323.28     1323.28     36.38 o   0.23938
   2   0   6     1584.07     1584.07     39.80 o   0.25089
   3   0   6     1205.71     1205.71     34.72 o   0.27475
   4   0   6      128.48      128.48     11.34 o   0.30811
   5   0   6      827.34      827.34     28.76 o   0.34825
   6   0   6      450.30      450.30     21.22 o   0.39310
   7   0   6       20.68       20.68      4.55 o   0.44122
   8   0   6      263.24      263.24     16.22 o   0.49165
   9   0   6      389.67      389.67     19.74 o   0.54376
  10   0   6       40.96       40.96      6.40 o   0.59710
  11   0   6      173.01      173.01     13.15 o   0.65137
  12   0   6      175.14      175.14     13.23 o   0.70636
 -12   1   6       81.61       81.61      9.03 o   0.77702
 -11   1   6      149.12      149.12     12.21 o   0.72096
 -10   1   6       27.70       27.70      5.26 o   0.66536
  -9   1   6      278.14      278.14     16.68 o   0.61036
  -8   1   6        1.61        1.61      1.27 o   0.55612
  -7   1   6      367.04      367.04     19.16 o   0.50289
  -6   1   6      291.13      291.13     17.06 o   0.45103
  -5   1   6      100.61      100.61     10.03 o   0.40107
  -4   1   6      398.02      398.02     19.95 o   0.35383
  -3   1   6      808.58      808.58     28.44 o   0.31054
  -2   1   6     1584.21     1584.21     39.80 o   0.27308
  -1   1   6     8529.58     8529.58     92.36 o   0.24415
   0   1   6       41.85       41.85      6.47 o   0.22705
   1   1   6     6408.56     6408.56     80.05 o   0.22449
   2   1   6      724.94      724.94     26.92 o   0.23694
   3   1   6     2980.22     2980.22     54.59 o   0.26228
   4   1   6      441.55      441.55     21.01 o   0.29722
   5   1   6      187.38      187.38     13.69 o   0.33881
   6   1   6     1103.03     1103.03     33.21 o   0.38489
   7   1   6        3.15        3.15      1.78 o   0.43405
   8   1   6      515.43      515.43     22.70 o   0.48534
   9   1   6      106.35      106.35     10.31 o   0.53815
  10   1   6        0.21        0.21      0.45 o   0.59209
  11   1   6       25.82       25.82      5.08 o   0.64686
  12   1   6        9.98        9.98      3.16 o   0.70227
 -12   2   6      217.08      217.08     14.73 o   0.77445
 -11   2   6       24.54       24.54      4.95 o   0.71826
 -10   2   6      205.32      205.32     14.33 o   0.66252
  -9   2   6       20.04       20.04      4.48 o   0.60734
  -8   2   6      852.28      852.28     29.19 o   0.55290
  -7   2   6      547.26      547.26     23.39 o   0.49943
  -6   2   6      400.00      400.00     20.00 o   0.44729
  -5   2   6     1264.81     1264.81     35.56 o   0.39700
  -4   2   6       14.50       14.50      3.81 o   0.34935
  -3   2   6     2597.13     2597.13     50.96 o   0.30559
  -2   2   6      440.40      440.40     20.99 o   0.26764
  -1   2   6      305.47      305.47     17.48 o   0.23828
   0   2   6     2787.37     2787.37     52.80 o   0.22096
   1   2   6      179.43      179.43     13.40 o   0.21857
   2   2   6     4563.33     4563.33     67.55 o   0.23156
   3   2   6      441.71      441.71     21.02 o   0.25763
   4   2   6      112.95      112.95     10.63 o   0.29330
   5   2   6      100.22      100.22     10.01 o   0.33553
   6   2   6      244.38      244.38     15.63 o   0.38215
   7   2   6     1411.09     1411.09     37.56 o   0.43174
   8   2   6       73.27       73.27      8.56 o   0.48338
   9   2   6      172.36      172.36     13.13 o   0.53649
  10   2   6       43.93       43.93      6.63 o   0.59067
  11   2   6       33.03       33.03      5.75 o   0.64564
  12   2   6       97.49       97.49      9.87 o   0.70123
 -12   3   6       72.70       72.70      8.53 o   0.77464
 -11   3   6       78.61       78.61      8.87 o   0.71854
 -10   3   6        1.55        1.55      1.25 o   0.66290
  -9   3   6       70.49       70.49      8.40 o   0.60784
  -8   3   6      151.75      151.75     12.32 o   0.55354
  -7   3   6      245.29      245.29     15.66 o   0.50025
  -6   3   6      261.17      261.17     16.16 o   0.44832
  -5   3   6      532.57      532.57     23.08 o   0.39829
  -4   3   6      389.70      389.70     19.74 o   0.35097
  -3   3   6      106.44      106.44     10.32 o   0.30761
  -2   3   6     1629.12     1629.12     40.36 o   0.27013
  -1   3   6      100.46      100.46     10.02 o   0.24129
   0   3   6      741.13      741.13     27.22 o   0.22444
   1   3   6       17.50       17.50      4.18 o   0.22232
   2   3   6      958.11      958.11     30.95 o   0.23533
   3   3   6      283.74      283.74     16.84 o   0.26123
   4   3   6     3807.02     3807.02     61.70 o   0.29664
   5   3   6      657.27      657.27     25.64 o   0.33861
   6   3   6      864.29      864.29     29.40 o   0.38499
   7   3   6      133.67      133.67     11.56 o   0.43438
   8   3   6     1652.91     1652.91     40.66 o   0.48585
   9   3   6       22.33       22.33      4.73 o   0.53881
  10   3   6       22.08       22.08      4.70 o   0.59286
  11   3   6       37.20       37.20      6.10 o   0.64773
  12   3   6       19.37       19.37      4.40 o   0.70323
 -12   4   6        2.53        2.53      1.59 o   0.77758
 -11   4   6       39.53       39.53      6.29 o   0.72179
 -10   4   6       44.45       44.45      6.67 o   0.66649
  -9   4   6       67.75       67.75      8.23 o   0.61185
  -8   4   6      428.60      428.60     20.70 o   0.55803
  -7   4   6      233.22      233.22     15.27 o   0.50532
  -6   4   6       86.00       86.00      9.27 o   0.45408
  -5   4   6      293.94      293.94     17.14 o   0.40489
  -4   4   6      256.20      256.20     16.01 o   0.35859
  -3   4   6       98.39       98.39      9.92 o   0.31645
  -2   4   6      722.82      722.82     26.89 o   0.28035
  -1   4   6      958.40      958.40     30.96 o   0.25288
   0   4   6     1784.73     1784.73     42.25 o   0.23708
   1   4   6       44.96       44.96      6.70 o   0.23530
   2   4   6     3700.19     3700.19     60.83 o   0.24784
   3   4   6      194.28      194.28     13.94 o   0.27274
   4   4   6      562.11      562.11     23.71 o   0.30700
   5   4   6     1459.52     1459.52     38.20 o   0.34787
   6   4   6     1263.05     1263.05     35.54 o   0.39330
   7   4   6      246.94      246.94     15.71 o   0.44187
   8   4   6       12.12       12.12      3.48 o   0.49267
   9   4   6      209.25      209.25     14.47 o   0.54506
  10   4   6        5.61        5.61      2.37 o   0.59864
  11   4   6      638.73      638.73     25.27 o   0.65310
  12   4   6      295.37      295.37     17.19 o   0.70825
 -12   5   6       19.63       19.63      4.43 o   0.78326
 -11   5   6        1.31        1.31      1.15 o   0.72797
 -10   5   6        3.38        3.38      1.84 o   0.67326
  -9   5   6        0.30        0.30      0.55 o   0.61929
  -8   5   6      227.61      227.61     15.09 o   0.56628
  -7   5   6      500.61      500.61     22.37 o   0.51451
  -6   5   6       28.23       28.23      5.31 o   0.46441
  -5   5   6       25.45       25.45      5.04 o   0.41657
  -4   5   6      576.45      576.45     24.01 o   0.37186
  -3   5   6     2768.83     2768.83     52.62 o   0.33157
  -2   5   6      387.06      387.06     19.67 o   0.29748
  -1   5   6        3.20        3.20      1.79 o   0.27195
   0   5   6      918.41      918.41     30.31 o   0.25752
   1   5   6     1534.28     1534.28     39.17 o   0.25609
   2   5   6      183.58      183.58     13.55 o   0.26786
   3   5   6     2860.38     2860.38     53.48 o   0.29123
   4   5   6     1094.24     1094.24     33.08 o   0.32370
   5   5   6      271.24      271.24     16.47 o   0.36284
   6   5   6       49.22       49.22      7.02 o   0.40672
   7   5   6      217.31      217.31     14.74 o   0.45398
   8   5   6      222.94      222.94     14.93 o   0.50366
   9   5   6       62.50       62.50      7.91 o   0.55511
  10   5   6      290.48      290.48     17.04 o   0.60789
  11   5   6       85.52       85.52      9.25 o   0.66167
  12   5   6      153.19      153.19     12.38 o   0.71623
 -12   6   6       60.37       60.37      7.77 o   0.79160
 -11   6   6        2.28        2.28      1.51 o   0.73700
 -10   6   6       32.35       32.35      5.69 o   0.68310
  -9   6   6      471.44      471.44     21.71 o   0.63006
  -8   6   6        2.21        2.21      1.49 o   0.57813
  -7   6   6      456.65      456.65     21.37 o   0.52762
  -6   6   6        7.47        7.47      2.73 o   0.47900
  -5   6   6      205.99      205.99     14.35 o   0.43289
  -4   6   6      319.17      319.17     17.87 o   0.39020
  -3   6   6       22.80       22.80      4.78 o   0.35216
  -2   6   6     2073.88     2073.88     45.54 o   0.32044
  -1   6   6     2864.28     2864.28     53.52 o   0.29706
   0   6   6      282.48      282.48     16.81 o   0.28410
   1   6   6      394.00      394.00     19.85 o   0.28299
   2   6   6     2122.13     2122.13     46.07 o   0.29386
   3   6   6     4172.97     4172.97     64.60 o   0.31547
   4   6   6      621.66      621.66     24.93 o   0.34583
   5   6   6      718.58      718.58     26.81 o   0.38285
   6   6   6       28.31       28.31      5.32 o   0.42479
   7   6   6      555.49      555.49     23.57 o   0.47035
   8   6   6      439.27      439.27     20.96 o   0.51856
   9   6   6      415.57      415.57     20.39 o   0.56876
  10   6   6       49.01       49.01      7.00 o   0.62046
  11   6   6      171.45      171.45     13.09 o   0.67332
  12   6   6       76.07       76.07      8.72 o   0.72708
 -12   7   6        1.34        1.34      1.16 o   0.80252
 -11   7   6       18.91       18.91      4.35 o   0.74880
 -10   7   6       81.90       81.90      9.05 o   0.69588
  -9   7   6       45.91       45.91      6.78 o   0.64398
  -8   7   6      450.34      450.34     21.22 o   0.59335
  -7   7   6        5.69        5.69      2.39 o   0.54436
  -6   7   6     1272.68     1272.68     35.67 o   0.49748
  -5   7   6        7.38        7.38      2.72 o   0.45337
  -4   7   6      736.81      736.81     27.14 o   0.41293
  -3   7   6      605.70      605.70     24.61 o   0.37733
  -2   7   6        9.46        9.46      3.08 o   0.34806
  -1   7   6     4865.01     4865.01     69.75 o   0.32683
   0   7   6       56.65       56.65      7.53 o   0.31526
   1   7   6      390.14      390.14     19.75 o   0.31442
   2   7   6      659.40      659.40     25.68 o   0.32440
   3   7   6       63.73       63.73      7.98 o   0.34426
   4   7   6     1361.98     1361.98     36.91 o   0.37241
   5   7   6     3077.57     3077.57     55.48 o   0.40715
   6   7   6      508.56      508.56     22.55 o   0.44694
   7   7   6     1784.95     1784.95     42.25 o   0.49055
   8   7   6      193.99      193.99     13.93 o   0.53705
   9   7   6      801.35      801.35     28.31 o   0.58575
  10   7   6       63.72       63.72      7.98 o   0.63616
  11   7   6       42.33       42.33      6.51 o   0.68788
  12   7   6        8.34        8.34      2.89 o   0.74066
 -12   8   6        7.66        7.66      2.77 o   0.81593
 -11   8   6        1.27        1.27      1.13 o   0.76322
 -10   8   6      134.94      134.94     11.62 o   0.71145
  -9   8   6      204.98      204.98     14.32 o   0.66085
  -8   8   6      431.12      431.12     20.76 o   0.61170
  -7   8   6      301.57      301.57     17.37 o   0.56440
  -6   8   6      225.37      225.37     15.01 o   0.51944
  -5   8   6     1270.62     1270.62     35.65 o   0.47747
  -4   8   6     1488.09     1488.09     38.58 o   0.43938
  -3   8   6      235.99      235.99     15.36 o   0.40623
  -2   8   6     1611.33     1611.33     40.14 o   0.37933
  -1   8   6      570.42      570.42     23.88 o   0.36010
   0   8   6     4581.07     4581.07     67.68 o   0.34978
   1   8   6     2189.66     2189.66     46.79 o   0.34918
   2   8   6       52.01       52.01      7.21 o   0.35833
   3   8   6      627.93      627.93     25.06 o   0.37654
   4   8   6      867.13      867.13     29.45 o   0.40258
   5   8   6      417.95      417.95     20.44 o   0.43503
   6   8   6     1417.48     1417.48     37.65 o   0.47259
   7   8   6       53.89       53.89      7.34 o   0.51413
   8   8   6      588.35      588.35     24.26 o   0.55876
   9   8   6      295.38      295.38     17.19 o   0.60581
  10   8   6      191.10      191.10     13.82 o   0.65475
  11   8   6       17.28       17.28      4.16 o   0.70519
  12   8   6       14.85       14.85      3.85 o   0.75683
 -12   9   6       73.47       73.47      8.57 o   0.83170
 -11   9   6      150.69      150.69     12.28 o   0.78012
 -10   9   6       14.80       14.80      3.85 o   0.72962
  -9   9   6      145.46      145.46     12.06 o   0.68045
  -8   9   6      119.95      119.95     10.95 o   0.63292
  -7   9   6       18.75       18.75      4.33 o   0.58741
  -6   9   6      152.07      152.07     12.33 o   0.54445
  -5   9   6        7.19        7.19      2.68 o   0.50467
  -4   9   6      310.09      310.09     17.61 o   0.46890
  -3   9   6       38.09       38.09      6.17 o   0.43812
  -2   9   6      472.10      472.10     21.73 o   0.41343
  -1   9   6     1578.19     1578.19     39.73 o   0.39598
   0   9   6       70.29       70.29      8.38 o   0.38676
   1   9   6     2856.60     2856.60     53.45 o   0.38635
   2   9   6        4.78        4.78      2.19 o   0.39478
   3   9   6     1510.93     1510.93     38.87 o   0.41151
   4   9   6     1939.19     1939.19     44.04 o   0.43558
   5   9   6       23.97       23.97      4.90 o   0.46585
   6   9   6      853.88      853.88     29.22 o   0.50121
   7   9   6        2.54        2.54      1.59 o   0.54065
   8   9   6       73.23       73.23      8.56 o   0.58335
   9   9   6      225.25      225.25     15.01 o   0.62864
  10   9   6      119.81      119.81     10.95 o   0.67601
  11   9   6      116.18      116.18     10.78 o   0.72504
  12   9   6      116.00      116.00     10.77 o   0.77543
 -12  10   6      277.28      277.28     16.65 o   0.84970
 -11  10   6       99.30       99.30      9.97 o   0.79934
 -10  10   6      721.70      721.70     26.86 o   0.75021
  -9  10   6        1.18        1.18      1.09 o   0.70256
  -8  10   6      135.71      135.71     11.65 o   0.65671
  -7  10   6       17.81       17.81      4.22 o   0.61306
  -6  10   6      222.18      222.18     14.91 o   0.57211
  -5  10   6      324.33      324.33     18.01 o   0.53450
  -4  10   6       99.41       99.41      9.97 o   0.50097
  -3  10   6      177.58      177.58     13.33 o   0.47239
  -2  10   6      142.56      142.56     11.94 o   0.44970
  -1  10   6      147.91      147.91     12.16 o   0.43384
   0  10   6     1407.85     1407.85     37.52 o   0.42556
   1  10   6        9.80        9.80      3.13 o   0.42531
   2  10   6      280.17      280.17     16.74 o   0.43311
   3  10   6      255.63      255.63     15.99 o   0.44852
   4  10   6     1015.88     1015.88     31.87 o   0.47081
   5  10   6      534.85      534.85     23.13 o   0.49906
   6  10   6        0.21        0.21      0.46 o   0.53231
   7  10   6      627.11      627.11     25.04 o   0.56970
   8  10   6        5.71        5.71      2.39 o   0.61045
   9  10   6       20.39       20.39      4.52 o   0.65395
  10  10   6       55.02       55.02      7.42 o   0.69968
  11  10   6        0.08        0.08      0.28 o   0.74724
  12  10   6       40.58       40.58      6.37 o   0.79628
 -12  11   6      175.50      175.50     13.25 o   0.86978
 -11  11   6        0.46        0.46      0.68 o   0.82073
 -10  11   6      117.94      117.94     10.86 o   0.77303
  -9  11   6      125.00      125.00     11.18 o   0.72694
  -8  11   6        8.54        8.54      2.92 o   0.68281
  -7  11   6      339.97      339.97     18.44 o   0.64102
  -6  11   6       64.98       64.98      8.06 o   0.60207
  -5  11   6      329.94      329.94     18.16 o   0.56654
  -4  11   6      349.55      349.55     18.70 o   0.53512
  -3  11   6       56.70       56.70      7.53 o   0.50856
  -2  11   6      670.39      670.39     25.89 o   0.48767
  -1  11   6        1.22        1.22      1.10 o   0.47319
   0  11   6      112.87      112.87     10.62 o   0.46573
   1  11   6      480.39      480.39     21.92 o   0.46561
   2  11   6      419.74      419.74     20.49 o   0.47285
   3  11   6      631.28      631.28     25.13 o   0.48712
   4  11   6      764.64      764.64     27.65 o   0.50782
   5  11   6      403.44      403.44     20.09 o   0.53421
   6  11   6      224.68      224.68     14.99 o   0.56550
   7  11   6        5.63        5.63      2.37 o   0.60091
   8  11   6      377.85      377.85     19.44 o   0.63976
   9  11   6        2.60        2.60      1.61 o   0.68147
  10  11   6      127.67      127.67     11.30 o   0.72554
  11  11   6      152.02      152.02     12.33 o   0.77157
  12  11   6        0.20        0.20      0.45 o   0.81922
 -12  12   6       45.98       45.98      6.78 o   0.89182
 -11  12   6       21.25       21.25      4.61 o   0.84411
 -10  12   6        0.09        0.09      0.30 o   0.79787
  -9  12   6        7.30        7.30      2.70 o   0.75338
  -8  12   6      186.94      186.94     13.67 o   0.71096
  -7  12   6        2.14        2.14      1.46 o   0.67101
  -6  12   6       66.94       66.94      8.18 o   0.63398
  -5  12   6       60.42       60.42      7.77 o   0.60044
  -4  12   6      389.48      389.48     19.74 o   0.57098
  -3  12   6       38.34       38.34      6.19 o   0.54626
  -2  12   6        0.46        0.46      0.68 o   0.52697
  -1  12   6       64.69       64.69      8.04 o   0.51370
   0  12   6      171.98      171.98     13.11 o   0.50694
   1  12   6       18.14       18.14      4.26 o   0.50694
   2  12   6       15.33       15.33      3.92 o   0.51370
   3  12   6       19.75       19.75      4.44 o   0.52696
   4  12   6      950.94      950.94     30.84 o   0.54625
   5  12   6       54.25       54.25      7.37 o   0.57096
   6  12   6      428.71      428.71     20.71 o   0.60041
   7  12   6        7.61        7.61      2.76 o   0.63396
   8  12   6      131.64      131.64     11.47 o   0.67098
   9  12   6       48.45       48.45      6.96 o   0.71093
  10  12   6       20.33       20.33      4.51 o   0.75335
  11  12   6      223.99      223.99     14.97 o   0.79784
  12  12   6      209.14      209.14     14.46 o   0.84408
 -12  13   6        3.49        3.49      1.87 o   0.91567
 -11  13   6        0.26        0.26      0.51 o   0.86933
 -10  13   6       24.62       24.62      4.96 o   0.82457
  -9  13   6       38.05       38.05      6.17 o   0.78167
  -8  13   6      131.64      131.64     11.47 o   0.74094
  -7  13   6       89.56       89.56      9.46 o   0.70277
  -6  13   6       50.96       50.96      7.14 o   0.66759
  -5  13   6      427.03      427.03     20.66 o   0.63589
  -4  13   6       34.36       34.36      5.86 o   0.60824
  -3  13   6       50.50       50.50      7.11 o   0.58519
  -2  13   6      444.04      444.04     21.07 o   0.56732
  -1  13   6        8.73        8.73      2.95 o   0.55511
   0  13   6      694.63      694.63     26.36 o   0.54895
   1  13   6      120.28      120.28     10.97 o   0.54905
   2  13   6      488.34      488.34     22.10 o   0.55539
   3  13   6      653.85      653.85     25.57 o   0.56777
   4  13   6       10.68       10.68      3.27 o   0.58581
   5  13   6      340.77      340.77     18.46 o   0.60900
   6  13   6        2.74        2.74      1.66 o   0.63678
   7  13   6      653.41      653.41     25.56 o   0.66858
   8  13   6       86.10       86.10      9.28 o   0.70386
   9  13   6        5.62        5.62      2.37 o   0.74211
  10  13   6      243.51      243.51     15.60 o   0.78291
  11  13   6       58.46       58.46      7.65 o   0.82587
  12  13   6       11.42       11.42      3.38 o   0.87068
 -12  14   6        4.22        4.22      2.05 o   0.94119
 -11  14   6        1.91        1.91      1.38 o   0.89623
 -10  14   6       17.75       17.75      4.21 o   0.85294
  -9  14   6       36.87       36.87      6.07 o   0.81161
  -8  14   6       37.07       37.07      6.09 o   0.77253
  -7  14   6       89.26       89.26      9.45 o   0.73606
  -6  14   6        4.37        4.37      2.09 o   0.70263
  -5  14   6      170.77      170.77     13.07 o   0.67267
  -4  14   6      200.59      200.59     14.16 o   0.64667
  -3  14   6       24.34       24.34      4.93 o   0.62513
  -2  14   6       10.57       10.57      3.25 o   0.60851
  -1  14   6       46.73       46.73      6.84 o   0.59723
   0  14   6       13.03       13.03      3.61 o   0.59160
   1  14   6      573.84      573.84     23.96 o   0.59178
   2  14   6        6.27        6.27      2.50 o   0.59775
   3  14   6       93.75       93.75      9.68 o   0.60936
   4  14   6        9.90        9.90      3.15 o   0.62628
   5  14   6       18.97       18.97      4.36 o   0.64811
   6  14   6      235.68      235.68     15.35 o   0.67436
   7  14   6      135.38      135.38     11.64 o   0.70454
   8  14   6       40.82       40.82      6.39 o   0.73817
   9  14   6       38.78       38.78      6.23 o   0.77480
  10  14   6      109.89      109.89     10.48 o   0.81403
  11  14   6      244.37      244.37     15.63 o   0.85549
  12  14   6        8.52        8.52      2.92 o   0.89888
 -12  15   6        1.62        1.62      1.27 o   0.96825
 -11  15   6       29.47       29.47      5.43 o   0.92466
 -10  15   6        2.02        2.02      1.42 o   0.88283
  -9  15   6       95.48       95.48      9.77 o   0.84302
  -8  15   6      134.53      134.53     11.60 o   0.80553
  -7  15   6       34.52       34.52      5.88 o   0.77070
  -6  15   6      109.87      109.87     10.48 o   0.73891
  -5  15   6       94.95       94.95      9.74 o   0.71055
  -4  15   6      132.91      132.91     11.53 o   0.68607
  -3  15   6      253.48      253.48     15.92 o   0.66588
  -2  15   6       11.02       11.02      3.32 o   0.65038
  -1  15   6      448.61      448.61     21.18 o   0.63993
   0  15   6        3.45        3.45      1.86 o   0.63476
   1  15   6       15.90       15.90      3.99 o   0.63500
   2  15   6      500.43      500.43     22.37 o   0.64066
   3  15   6        5.02        5.02      2.24 o   0.65158
   4  15   6        3.67        3.67      1.92 o   0.66752
   5  15   6        4.20        4.20      2.05 o   0.68811
   6  15   6        1.45        1.45      1.21 o   0.71296
   7  15   6       94.94       94.94      9.74 o   0.74165
   8  15   6      114.01      114.01     10.68 o   0.77373
   9  15   6      114.62      114.62     10.71 o   0.80882
  10  15   6       52.20       52.20      7.22 o   0.84653
  11  15   6       21.83       21.83      4.67 o   0.88654
  12  15   6       80.37       80.37      8.96 o   0.92853
 -12  16   6        2.91        2.91      1.71 o   0.99672
 -11  16   6        1.91        1.91      1.38 o   0.95449
 -10  16   6       24.77       24.77      4.98 o   0.91408
  -9  16   6        2.15        2.15      1.47 o   0.87576
  -8  16   6        2.19        2.19      1.48 o   0.83979
  -7  16   6      140.01      140.01     11.83 o   0.80651
  -6  16   6       43.08       43.08      6.56 o   0.77625
  -5  16   6       17.64       17.64      4.20 o   0.74938
  -4  16   6      291.88      291.88     17.08 o   0.72627
  -3  16   6        2.45        2.45      1.57 o   0.70731
  -2  16   6      318.78      318.78     17.85 o   0.69282
  -1  16   6       49.24       49.24      7.02 o   0.68309
   0  16   6      401.09      401.09     20.03 o   0.67833
   1  16   6      118.44      118.44     10.88 o   0.67863
   2  16   6        6.34        6.34      2.52 o   0.68400
   3  16   6      776.34      776.34     27.86 o   0.69432
   4  16   6        1.19        1.19      1.09 o   0.70937
   5  16   6       38.27       38.27      6.19 o   0.72885
   6  16   6       33.13       33.13      5.76 o   0.75243
   7  16   6       71.36       71.36      8.45 o   0.77973
   8  16   6      230.99      230.99     15.20 o   0.81038
   9  16   6        6.27        6.27      2.50 o   0.84400
  10  16   6      181.18      181.18     13.46 o   0.88027
  11  16   6       87.37       87.37      9.35 o   0.91886
  12  16   6       20.01       20.01      4.47 o   0.95950
 -12 -16   7        3.30        3.30      1.82 o   1.17541
 -11 -16   7       35.57       35.57      5.96 o   1.13800
 -10 -16   7        1.56        1.56      1.25 o   1.10245
  -9 -16   7       54.17       54.17      7.36 o   1.06895
  -8 -16   7       36.48       36.48      6.04 o   1.03770
  -7 -16   7       24.31       24.31      4.93 o   1.00890
  -6 -16   7       51.56       51.56      7.18 o   0.98277
  -5 -16   7       37.87       37.87      6.15 o   0.95953
  -4 -16   7       97.53       97.53      9.88 o   0.93940
  -3 -16   7      153.62      153.62     12.39 o   0.92257
  -2 -16   7       26.32       26.32      5.13 o   0.90924
  -1 -16   7        3.59        3.59      1.89 o   0.89955
   0 -16   7        4.40        4.40      2.10 o   0.89362
   1 -16   7       10.37       10.37      3.22 o   0.89153
   2 -16   7       85.15       85.15      9.23 o   0.89331
   3 -16   7        1.64        1.64      1.28 o   0.89894
   4 -16   7      121.12      121.12     11.01 o   0.90833
   5 -16   7        3.55        3.55      1.88 o   0.92139
   6 -16   7       12.95       12.95      3.60 o   0.93794
   7 -16   7       82.81       82.81      9.10 o   0.95782
   8 -16   7        0.31        0.31      0.56 o   0.98082
   9 -16   7       24.05       24.05      4.90 o   1.00673
  10 -16   7        6.48        6.48      2.55 o   1.03532
  11 -16   7        2.04        2.04      1.43 o   1.06639
  12 -16   7        1.33        1.33      1.15 o   1.09971
 -12 -15   7        2.34        2.34      1.53 o   1.14162
 -11 -15   7        0.07        0.07      0.27 o   1.10311
 -10 -15   7        4.56        4.56      2.14 o   1.06645
  -9 -15   7       13.23       13.23      3.64 o   1.03183
  -8 -15   7       43.34       43.34      6.58 o   0.99947
  -7 -15   7      126.76      126.76     11.26 o   0.96959
  -6 -15   7       60.53       60.53      7.78 o   0.94243
  -5 -15   7      101.28      101.28     10.06 o   0.91823
  -4 -15   7        5.75        5.75      2.40 o   0.89723
  -3 -15   7       41.34       41.34      6.43 o   0.87965
  -2 -15   7       32.05       32.05      5.66 o   0.86572
  -1 -15   7       30.38       30.38      5.51 o   0.85559
   0 -15   7        5.16        5.16      2.27 o   0.84942
   1 -15   7      136.58      136.58     11.69 o   0.84729
   2 -15   7        2.77        2.77      1.66 o   0.84922
   3 -15   7      140.18      140.18     11.84 o   0.85520
   4 -15   7        4.98        4.98      2.23 o   0.86513
   5 -15   7        1.94        1.94      1.39 o   0.87888
   6 -15   7       15.38       15.38      3.92 o   0.89628
   7 -15   7       18.83       18.83      4.34 o   0.91712
   8 -15   7       85.80       85.80      9.26 o   0.94117
   9 -15   7       14.21       14.21      3.77 o   0.96820
  10 -15   7        3.62        3.62      1.90 o   0.99795
  11 -15   7        2.97        2.97      1.72 o   1.03019
  12 -15   7        0.70        0.70      0.84 o   1.06470
 -12 -14   7        5.17        5.17      2.27 o   1.10873
 -11 -14   7       12.55       12.55      3.54 o   1.06908
 -10 -14   7        3.42        3.42      1.85 o   1.03126
  -9 -14   7        9.06        9.06      3.01 o   0.99548
  -8 -14   7        6.65        6.65      2.58 o   0.96195
  -7 -14   7      159.13      159.13     12.61 o   0.93092
  -6 -14   7      221.16      221.16     14.87 o   0.90266
  -5 -14   7        1.15        1.15      1.07 o   0.87742
  -4 -14   7      105.08      105.08     10.25 o   0.85548
  -3 -14   7       96.34       96.34      9.82 o   0.83709
  -2 -14   7       70.74       70.74      8.41 o   0.82250
  -1 -14   7      125.43      125.43     11.20 o   0.81190
   0 -14   7        0.08        0.08      0.29 o   0.80546
   1 -14   7      233.04      233.04     15.27 o   0.80327
   2 -14   7      102.16      102.16     10.11 o   0.80538
   3 -14   7        9.51        9.51      3.08 o   0.81174
   4 -14   7       22.38       22.38      4.73 o   0.82226
   5 -14   7        0.61        0.61      0.78 o   0.83678
   6 -14   7        1.91        1.91      1.38 o   0.85510
   7 -14   7       53.27       53.27      7.30 o   0.87698
   8 -14   7        4.13        4.13      2.03 o   0.90216
   9 -14   7       47.25       47.25      6.87 o   0.93037
  10 -14   7        1.01        1.01      1.00 o   0.96135
  11 -14   7        5.40        5.40      2.32 o   0.99483
  12 -14   7        2.85        2.85      1.69 o   1.03058
 -12 -13   7       17.81       17.81      4.22 o   1.07682
 -11 -13   7       15.32       15.32      3.91 o   1.03601
 -10 -13   7       11.59       11.59      3.40 o   0.99699
  -9 -13   7        3.42        3.42      1.85 o   0.95998
  -8 -13   7       37.47       37.47      6.12 o   0.92522
  -7 -13   7        9.95        9.95      3.15 o   0.89298
  -6 -13   7        3.19        3.19      1.79 o   0.86353
  -5 -13   7       35.49       35.49      5.96 o   0.83718
  -4 -13   7       61.65       61.65      7.85 o   0.81422
  -3 -13   7       39.30       39.30      6.27 o   0.79494
  -2 -13   7      158.86      158.86     12.60 o   0.77962
  -1 -13   7      258.54      258.54     16.08 o   0.76851
   0 -13   7      420.95      420.95     20.52 o   0.76177
   1 -13   7       28.11       28.11      5.30 o   0.75953
   2 -13   7       30.62       30.62      5.53 o   0.76182
   3 -13   7       22.38       22.38      4.73 o   0.76861
   4 -13   7       17.69       17.69      4.21 o   0.77978
   5 -13   7       25.71       25.71      5.07 o   0.79515
   6 -13   7       80.13       80.13      8.95 o   0.81447
   7 -13   7        5.11        5.11      2.26 o   0.83747
   8 -13   7       50.83       50.83      7.13 o   0.86386
   9 -13   7        2.46        2.46      1.57 o   0.89334
  10 -13   7       32.24       32.24      5.68 o   0.92562
  11 -13   7       19.97       19.97      4.47 o   0.96040
  12 -13   7       25.10       25.10      5.01 o   0.99744
 -12 -12   7       16.62       16.62      4.08 o   1.04599
 -11 -12   7        0.17        0.17      0.41 o   1.00397
 -10 -12   7       74.63       74.63      8.64 o   0.96371
  -9 -12   7        1.50        1.50      1.23 o   0.92543
  -8 -12   7       15.27       15.27      3.91 o   0.88938
  -7 -12   7       64.07       64.07      8.00 o   0.85585
  -6 -12   7       21.71       21.71      4.66 o   0.82514
  -5 -12   7        1.89        1.89      1.38 o   0.79759
  -4 -12   7       15.26       15.26      3.91 o   0.77352
  -3 -12   7       41.66       41.66      6.45 o   0.75327
  -2 -12   7       34.12       34.12      5.84 o   0.73716
  -1 -12   7      330.81      330.81     18.19 o   0.72547
   0 -12   7      192.33      192.33     13.87 o   0.71840
   1 -12   7      112.27      112.27     10.60 o   0.71609
   2 -12   7       88.85       88.85      9.43 o   0.71860
   3 -12   7       40.56       40.56      6.37 o   0.72587
   4 -12   7      285.34      285.34     16.89 o   0.73776
   5 -12   7      126.07      126.07     11.23 o   0.75405
   6 -12   7      219.48      219.48     14.81 o   0.77446
   7 -12   7        1.14        1.14      1.07 o   0.79868
   8 -12   7        6.66        6.66      2.58 o   0.82638
   9 -12   7       28.64       28.64      5.35 o   0.85721
  10 -12   7        0.62        0.62      0.79 o   0.89085
  11 -12   7        6.28        6.28      2.51 o   0.92700
  12 -12   7        0.45        0.45      0.67 o   0.96537
 -12 -11   7       13.20       13.20      3.63 o   1.01633
 -11 -11   7       57.84       57.84      7.61 o   0.97309
 -10 -11   7        3.96        3.96      1.99 o   0.93155
  -9 -11   7        5.06        5.06      2.25 o   0.89194
  -8 -11   7       31.23       31.23      5.59 o   0.85454
  -7 -11   7        1.73        1.73      1.32 o   0.81965
  -6 -11   7       62.70       62.70      7.92 o   0.78760
  -5 -11   7       79.04       79.04      8.89 o   0.75876
  -4 -11   7      223.99      223.99     14.97 o   0.73349
  -3 -11   7       20.30       20.30      4.51 o   0.71218
  -2 -11   7       65.87       65.87      8.12 o   0.69519
  -1 -11   7      157.94      157.94     12.57 o   0.68285
   0 -11   7       85.80       85.80      9.26 o   0.67541
   1 -11   7       14.58       14.58      3.82 o   0.67304
   2 -11   7        3.81        3.81      1.95 o   0.67579
   3 -11   7       17.09       17.09      4.13 o   0.68359
   4 -11   7      242.06      242.06     15.56 o   0.69627
   5 -11   7       99.96       99.96     10.00 o   0.71358
   6 -11   7      133.59      133.59     11.56 o   0.73519
   7 -11   7       35.81       35.81      5.98 o   0.76074
   8 -11   7       71.26       71.26      8.44 o   0.78983
   9 -11   7      126.91      126.91     11.27 o   0.82210
  10 -11   7       13.44       13.44      3.67 o   0.85718
  11 -11   7       73.06       73.06      8.55 o   0.89475
  12 -11   7        3.97        3.97      1.99 o   0.93450
 -12 -10   7        1.11        1.11      1.05 o   0.98794
 -11 -10   7       44.18       44.18      6.65 o   0.94346
 -10 -10   7      136.04      136.04     11.66 o   0.90061
  -9 -10   7      116.16      116.16     10.78 o   0.85964
  -8 -10   7       10.13       10.13      3.18 o   0.82084
  -7 -10   7      120.70      120.70     10.99 o   0.78452
  -6 -10   7        1.28        1.28      1.13 o   0.75104
  -5 -10   7      390.24      390.24     19.75 o   0.72080
  -4 -10   7       24.32       24.32      4.93 o   0.69423
  -3 -10   7      633.45      633.45     25.17 o   0.67175
  -2 -10   7      284.04      284.04     16.85 o   0.65380
  -1 -10   7        1.85        1.85      1.36 o   0.64074
   0 -10   7      479.89      479.89     21.91 o   0.63289
   1 -10   7       37.42       37.42      6.12 o   0.63044
   2 -10   7      217.79      217.79     14.76 o   0.63345
   3 -10   7      128.93      128.93     11.35 o   0.64185
   4 -10   7      172.16      172.16     13.12 o   0.65543
   5 -10   7      552.22      552.22     23.50 o   0.67386
   6 -10   7       14.89       14.89      3.86 o   0.69678
   7 -10   7      123.74      123.74     11.12 o   0.72376
   8 -10   7        6.98        6.98      2.64 o   0.75435
   9 -10   7      114.76      114.76     10.71 o   0.78813
  10 -10   7      104.22      104.22     10.21 o   0.82473
  11 -10   7       12.03       12.03      3.47 o   0.86377
  12 -10   7       86.89       86.89      9.32 o   0.90494
 -12  -9   7       14.77       14.77      3.84 o   0.96095
 -11  -9   7       32.85       32.85      5.73 o   0.91521
 -10  -9   7        1.69        1.69      1.30 o   0.87103
  -9  -9   7      146.13      146.13     12.09 o   0.82867
  -8  -9   7        2.62        2.62      1.62 o   0.78841
  -7  -9   7       18.66       18.66      4.32 o   0.75059
  -6  -9   7        1.62        1.62      1.27 o   0.71560
  -5  -9   7      145.33      145.33     12.06 o   0.68387
  -4  -9   7      433.43      433.43     20.82 o   0.65588
  -3  -9   7        0.18        0.18      0.43 o   0.63213
  -2  -9   7      372.23      372.23     19.29 o   0.61310
  -1  -9   7      366.75      366.75     19.15 o   0.59925
   0  -9   7       38.83       38.83      6.23 o   0.59093
   1  -9   7        7.13        7.13      2.67 o   0.58840
   2  -9   7        4.34        4.34      2.08 o   0.59171
   3  -9   7     1233.85     1233.85     35.13 o   0.60078
   4  -9   7      185.14      185.14     13.61 o   0.61535
   5  -9   7       68.88       68.88      8.30 o   0.63503
   6  -9   7      583.60      583.60     24.16 o   0.65938
   7  -9   7        4.69        4.69      2.17 o   0.68790
   8  -9   7       56.89       56.89      7.54 o   0.72009
   9  -9   7       44.42       44.42      6.66 o   0.75548
  10  -9   7       15.38       15.38      3.92 o   0.79365
  11  -9   7      112.97      112.97     10.63 o   0.83421
  12  -9   7       12.94       12.94      3.60 o   0.87683
 -12  -8   7       46.05       46.05      6.79 o   0.93546
 -11  -8   7      101.48      101.48     10.07 o   0.88848
 -10  -8   7      196.13      196.13     14.00 o   0.84296
  -9  -8   7      147.06      147.06     12.13 o   0.79918
  -8  -8   7      140.01      140.01     11.83 o   0.75742
  -7  -8   7        8.98        8.98      3.00 o   0.71804
  -6  -8   7      681.59      681.59     26.11 o   0.68146
  -5  -8   7        1.87        1.87      1.37 o   0.64814
  -4  -8   7      225.99      225.99     15.03 o   0.61862
  -3  -8   7      888.06      888.06     29.80 o   0.59347
  -2  -8   7       24.71       24.71      4.97 o   0.57325
  -1  -8   7      303.33      303.33     17.42 o   0.55850
   0  -8   7      390.08      390.08     19.75 o   0.54967
   1  -8   7      100.68      100.68     10.03 o   0.54704
   2  -8   7      814.80      814.80     28.54 o   0.55070
   3  -8   7        1.09        1.09      1.04 o   0.56052
   4  -8   7      859.67      859.67     29.32 o   0.57620
   5  -8   7      226.37      226.37     15.05 o   0.59726
   6  -8   7       78.94       78.94      8.88 o   0.62318
   7  -8   7       10.49       10.49      3.24 o   0.65335
   8  -8   7        1.14        1.14      1.07 o   0.68724
   9  -8   7       65.31       65.31      8.08 o   0.72431
  10  -8   7      145.03      145.03     12.04 o   0.76410
  11  -8   7      169.09      169.09     13.00 o   0.80622
  12  -8   7       53.96       53.96      7.35 o   0.85031
 -12  -7   7       47.76       47.76      6.91 o   0.91162
 -11  -7   7        0.15        0.15      0.38 o   0.86339
 -10  -7   7       46.12       46.12      6.79 o   0.81655
  -9  -7   7       20.94       20.94      4.58 o   0.77133
  -8  -7   7      208.68      208.68     14.45 o   0.72805
  -7  -7   7       36.50       36.50      6.04 o   0.68707
  -6  -7   7       61.50       61.50      7.84 o   0.64882
  -5  -7   7      362.86      362.86     19.05 o   0.61382
  -4  -7   7       55.65       55.65      7.46 o   0.58266
  -3  -7   7      256.05      256.05     16.00 o   0.55597
  -2  -7   7      672.31      672.31     25.93 o   0.53443
  -1  -7   7       19.09       19.09      4.37 o   0.51868
   0  -7   7      254.30      254.30     15.95 o   0.50926
   1  -7   7      418.84      418.84     20.47 o   0.50653
   2  -7   7      829.96      829.96     28.81 o   0.51058
   3  -7   7      490.81      490.81     22.15 o   0.52126
   4  -7   7       86.24       86.24      9.29 o   0.53818
   5  -7   7      683.30      683.30     26.14 o   0.56077
   6  -7   7      165.09      165.09     12.85 o   0.58838
   7  -7   7       10.05       10.05      3.17 o   0.62034
   8  -7   7      119.10      119.10     10.91 o   0.65601
   9  -7   7       22.53       22.53      4.75 o   0.69483
  10  -7   7      489.83      489.83     22.13 o   0.73629
  11  -7   7       16.91       16.91      4.11 o   0.77997
  12  -7   7       36.75       36.75      6.06 o   0.82553
 -12  -6   7       50.91       50.91      7.14 o   0.88954
 -11  -6   7       75.09       75.09      8.67 o   0.84011
 -10  -6   7        3.53        3.53      1.88 o   0.79196
  -9  -6   7      139.04      139.04     11.79 o   0.74532
  -8  -6   7       38.20       38.20      6.18 o   0.70051
  -7  -6   7      272.68      272.68     16.51 o   0.65789
  -6  -6   7      149.90      149.90     12.24 o   0.61793
  -5  -6   7       51.57       51.57      7.18 o   0.58116
  -4  -6   7     1140.67     1140.67     33.77 o   0.54824
  -3  -6   7      351.77      351.77     18.76 o   0.51988
  -2  -6   7      267.46      267.46     16.35 o   0.49689
  -1  -6   7      263.42      263.42     16.23 o   0.48002
   0  -6   7      310.76      310.76     17.63 o   0.46994
   1  -6   7     1033.65     1033.65     32.15 o   0.46708
   2  -6   7      158.71      158.71     12.60 o   0.47159
   3  -6   7       92.02       92.02      9.59 o   0.48324
   4  -6   7       53.75       53.75      7.33 o   0.50155
   5  -6   7      198.16      198.16     14.08 o   0.52581
   6  -6   7      223.62      223.62     14.95 o   0.55526
   7  -6   7      236.90      236.90     15.39 o   0.58911
   8  -6   7      119.72      119.72     10.94 o   0.62664
   9  -6   7       34.43       34.43      5.87 o   0.66725
  10  -6   7        0.26        0.26      0.51 o   0.71039
  11  -6   7       41.05       41.05      6.41 o   0.75565
  12  -6   7       17.51       17.51      4.18 o   0.80265
 -12  -5   7        3.64        3.64      1.91 o   0.86937
 -11  -5   7        3.86        3.86      1.96 o   0.81879
 -10  -5   7        7.18        7.18      2.68 o   0.76936
  -9  -5   7        0.36        0.36      0.60 o   0.72134
  -8  -5   7      192.57      192.57     13.88 o   0.67502
  -7  -5   7       28.15       28.15      5.31 o   0.63076
  -6  -5   7      670.40      670.40     25.89 o   0.58905
  -5  -5   7      680.20      680.20     26.08 o   0.55045
  -4  -5   7        7.80        7.80      2.79 o   0.51567
  -3  -5   7     1712.44     1712.44     41.38 o   0.48553
  -2  -5   7      154.48      154.48     12.43 o   0.46094
  -1  -5   7     1923.22     1923.22     43.85 o   0.44282
   0  -5   7       48.47       48.47      6.96 o   0.43199
   1  -5   7     1727.28     1727.28     41.56 o   0.42901
   2  -5   7     3242.73     3242.73     56.94 o   0.43403
   3  -5   7       77.16       77.16      8.78 o   0.44678
   4  -5   7      330.25      330.25     18.17 o   0.46663
   5  -5   7       77.06       77.06      8.78 o   0.49273
   6  -5   7       11.57       11.57      3.40 o   0.52414
   7  -5   7      875.56      875.56     29.59 o   0.55996
   8  -5   7        1.16        1.16      1.07 o   0.59941
   9  -5   7      102.07      102.07     10.10 o   0.64183
  10  -5   7        2.44        2.44      1.56 o   0.68665
  11  -5   7       21.69       21.69      4.66 o   0.73344
  12  -5   7        5.66        5.66      2.38 o   0.78184
 -12  -4   7      260.72      260.72     16.15 o   0.85123
 -11  -4   7       23.96       23.96      4.89 o   0.79957
 -10  -4   7       29.91       29.91      5.47 o   0.74895
  -9  -4   7       74.33       74.33      8.62 o   0.69960
  -8  -4   7       15.76       15.76      3.97 o   0.65182
  -7  -4   7       56.96       56.96      7.55 o   0.60596
  -6  -4   7      169.17      169.17     13.01 o   0.56250
  -5  -4   7        9.19        9.19      3.03 o   0.52204
  -4  -4   7      829.80      829.80     28.81 o   0.48534
  -3  -4   7      337.05      337.05     18.36 o   0.45330
  -2  -4   7       96.42       96.42      9.82 o   0.42698
  -1  -4   7      272.47      272.47     16.51 o   0.40748
   0  -4   7      564.20      564.20     23.75 o   0.39582
   1  -4   7     3875.40     3875.40     62.25 o   0.39269
   2  -4   7      483.86      483.86     22.00 o   0.39830
   3  -4   7      107.11      107.11     10.35 o   0.41229
   4  -4   7       33.13       33.13      5.76 o   0.43384
   5  -4   7      651.53      651.53     25.53 o   0.46191
   6  -4   7        4.52        4.52      2.12 o   0.49538
   7  -4   7      217.02      217.02     14.73 o   0.53324
   8  -4   7      415.21      415.21     20.38 o   0.57463
   9  -4   7       99.34       99.34      9.97 o   0.61882
  10  -4   7        7.51        7.51      2.74 o   0.66527
  11  -4   7      136.71      136.71     11.69 o   0.71354
  12  -4   7        0.07        0.07      0.27 o   0.76328
 -12  -3   7       26.38       26.38      5.14 o   0.83527
 -11  -3   7      206.07      206.07     14.36 o   0.78262
 -10  -3   7       32.39       32.39      5.69 o   0.73090
  -9  -3   7      274.64      274.64     16.57 o   0.68032
  -8  -3   7        2.01        2.01      1.42 o   0.63116
  -7  -3   7       94.19       94.19      9.71 o   0.58377
  -6  -3   7        5.65        5.65      2.38 o   0.53862
  -5  -3   7      156.20      156.20     12.50 o   0.49633
  -4  -3   7       73.71       73.71      8.59 o   0.45768
  -3  -3   7      120.27      120.27     10.97 o   0.42368
  -2  -3   7       82.79       82.79      9.10 o   0.39553
  -1  -3   7     2304.87     2304.87     48.01 o   0.37453
   0  -3   7      366.61      366.61     19.15 o   0.36196
   1  -3   7     1510.32     1510.32     38.86 o   0.35868
   2  -3   7     3524.17     3524.17     59.36 o   0.36496
   3  -3   7       19.06       19.06      4.37 o   0.38031
   4  -3   7      988.48      988.48     31.44 o   0.40371
   5  -3   7      290.29      290.29     17.04 o   0.43385
   6  -3   7      844.43      844.43     29.06 o   0.46944
   7  -3   7      465.69      465.69     21.58 o   0.50933
   8  -3   7       10.85       10.85      3.29 o   0.55260
   9  -3   7      856.83      856.83     29.27 o   0.59852
  10  -3   7      224.29      224.29     14.98 o   0.64651
  11  -3   7       12.05       12.05      3.47 o   0.69616
  12  -3   7      212.29      212.29     14.57 o   0.74712
 -12  -2   7       32.15       32.15      5.67 o   0.82161
 -11  -2   7        4.12        4.12      2.03 o   0.76809
 -10  -2   7       55.21       55.21      7.43 o   0.71539
  -9  -2   7       55.56       55.56      7.45 o   0.66371
  -8  -2   7        6.18        6.18      2.49 o   0.61330
  -7  -2   7      687.04      687.04     26.21 o   0.56451
  -6  -2   7        8.25        8.25      2.87 o   0.51779
  -5  -2   7      312.87      312.87     17.69 o   0.47375
  -4  -2   7      316.61      316.61     17.79 o   0.43321
  -3  -2   7       11.50       11.50      3.39 o   0.39725
  -2  -2   7      362.08      362.08     19.03 o   0.36722
  -1  -2   7        1.92        1.92      1.38 o   0.34466
   0  -2   7      709.40      709.40     26.63 o   0.33111
   1  -2   7       28.16       28.16      5.31 o   0.32768
   2  -2   7      110.05      110.05     10.49 o   0.33470
   3  -2   7       29.97       29.97      5.47 o   0.35152
   4  -2   7      848.02      848.02     29.12 o   0.37685
   5  -2   7     2539.34     2539.34     50.39 o   0.40911
   6  -2   7       51.66       51.66      7.19 o   0.44679
   7  -2   7     1412.93     1412.93     37.59 o   0.48864
   8  -2   7      158.42      158.42     12.59 o   0.53369
   9  -2   7       22.42       22.42      4.74 o   0.58119
  10  -2   7      333.54      333.54     18.26 o   0.63059
  11  -2   7       59.93       59.93      7.74 o   0.68147
  12  -2   7       71.94       71.94      8.48 o   0.73353
 -12  -1   7       59.67       59.67      7.72 o   0.81036
 -11  -1   7       11.98       11.98      3.46 o   0.75611
 -10  -1   7       84.60       84.60      9.20 o   0.70259
  -9  -1   7      262.84      262.84     16.21 o   0.64998
  -8  -1   7      449.01      449.01     21.19 o   0.59850
  -7  -1   7      916.54      916.54     30.27 o   0.54849
  -6  -1   7     1268.29     1268.29     35.61 o   0.50038
  -5  -1   7      568.36      568.36     23.84 o   0.45477
  -4  -1   7      738.94      738.94     27.18 o   0.41250
  -3  -1   7      188.77      188.77     13.74 o   0.37470
  -2  -1   7     1035.95     1035.95     32.19 o   0.34284
  -1  -1   7     1695.57     1695.57     41.18 o   0.31872
   0  -1   7      249.80      249.80     15.81 o   0.30419
   1  -1   7     1239.00     1239.00     35.20 o   0.30063
   2  -1   7        0.09        0.09      0.30 o   0.30843
   3  -1   7      326.88      326.88     18.08 o   0.32678
   4  -1   7     2828.50     2828.50     53.18 o   0.35403
   5  -1   7       51.88       51.88      7.20 o   0.38832
   6  -1   7     1577.75     1577.75     39.72 o   0.42796
   7  -1   7      223.35      223.35     14.94 o   0.47160
   8  -1   7      103.90      103.90     10.19 o   0.51824
   9  -1   7     1364.47     1364.47     36.94 o   0.56713
  10  -1   7       23.35       23.35      4.83 o   0.61773
  11  -1   7      364.83      364.83     19.10 o   0.66967
  12  -1   7        0.33        0.33      0.57 o   0.72265
 -12   0   7      120.57      120.57     10.98 o   0.80163
 -11   0   7       91.11       91.11      9.55 o   0.74682
 -10   0   7      133.74      133.74     11.56 o   0.69266
  -9   0   7      146.67      146.67     12.11 o   0.63930
  -8   0   7      848.20      848.20     29.12 o   0.58698
  -7   0   7       94.04       94.04      9.70 o   0.53599
  -6   0   7      774.71      774.71     27.83 o   0.48675
  -5   0   7       23.90       23.90      4.89 o   0.43985
  -4   0   7      770.43      770.43     27.76 o   0.39613
  -3   0   7     1670.79     1670.79     40.88 o   0.35674
  -2   0   7      141.71      141.71     11.90 o   0.32328
  -1   0   7     1348.05     1348.05     36.72 o   0.29776
   0   0   7      229.10      229.10     15.14 o   0.28234
   1   0   7     3458.57     3458.57     58.81 o   0.27869
   2   0   7      841.61      841.61     29.01 o   0.28727
   3   0   7      479.62      479.62     21.90 o   0.30705
   4   0   7     2224.61     2224.61     47.17 o   0.33606
   5   0   7      398.45      398.45     19.96 o   0.37215
   6   0   7      972.51      972.51     31.19 o   0.41347
   7   0   7      349.87      349.87     18.70 o   0.45861
   8   0   7      158.33      158.33     12.58 o   0.50655
   9   0   7      327.45      327.45     18.10 o   0.55656
  10   0   7       26.68       26.68      5.17 o   0.60813
  11   0   7      222.76      222.76     14.93 o   0.66091
  12   0   7      367.47      367.47     19.17 o   0.71461
 -12   1   7      114.04      114.04     10.68 o   0.79549
 -11   1   7        7.22        7.22      2.69 o   0.74030
 -10   1   7      500.84      500.84     22.38 o   0.68570
  -9   1   7       42.94       42.94      6.55 o   0.63184
  -8   1   7      613.51      613.51     24.77 o   0.57894
  -7   1   7      573.19      573.19     23.94 o   0.52727
  -6   1   7      246.24      246.24     15.69 o   0.47724
  -5   1   7      121.40      121.40     11.02 o   0.42943
  -4   1   7      135.14      135.14     11.63 o   0.38466
  -3   1   7     1462.96     1462.96     38.25 o   0.34411
  -2   1   7     5758.90     5758.90     75.89 o   0.30946
  -1   1   7     1864.09     1864.09     43.18 o   0.28288
   0   1   7      518.05      518.05     22.76 o   0.26679
   1   1   7     2098.89     2098.89     45.81 o   0.26313
   2   1   7      435.37      435.37     20.87 o   0.27239
   3   1   7     3058.38     3058.38     55.30 o   0.29335
   4   1   7        3.03        3.03      1.74 o   0.32376
   5   1   7      606.13      606.13     24.62 o   0.36123
   6   1   7     1596.66     1596.66     39.96 o   0.40380
   7   1   7      818.60      818.60     28.61 o   0.45002
   8   1   7     2800.57     2800.57     52.92 o   0.49889
   9   1   7        2.79        2.79      1.67 o   0.54969
  10   1   7      275.21      275.21     16.59 o   0.60194
  11   1   7        1.35        1.35      1.16 o   0.65530
  12   1   7      148.55      148.55     12.19 o   0.70950
 -12   2   7       60.84       60.84      7.80 o   0.79202
 -11   2   7      236.21      236.21     15.37 o   0.73664
 -10   2   7       25.82       25.82      5.08 o   0.68182
  -9   2   7      234.14      234.14     15.30 o   0.62772
  -8   2   7       41.25       41.25      6.42 o   0.57452
  -7   2   7      688.78      688.78     26.24 o   0.52252
  -6   2   7     1687.70     1687.70     41.08 o   0.47210
  -5   2   7       57.21       57.21      7.56 o   0.42383
  -4   2   7     4104.41     4104.41     64.07 o   0.37853
  -3   2   7      591.57      591.57     24.32 o   0.33740
  -2   2   7     2714.76     2714.76     52.10 o   0.30216
  -1   2   7      492.91      492.91     22.20 o   0.27506
   0   2   7        1.25        1.25      1.12 o   0.25869
   1   2   7     1487.56     1487.56     38.57 o   0.25512
   2   2   7       72.81       72.81      8.53 o   0.26486
   3   2   7     1116.09     1116.09     33.41 o   0.28656
   4   2   7     2049.29     2049.29     45.27 o   0.31778
   5   2   7      311.24      311.24     17.64 o   0.35603
   6   2   7      268.03      268.03     16.37 o   0.39928
   7   2   7      458.01      458.01     21.40 o   0.44609
   8   2   7       56.41       56.41      7.51 o   0.49545
   9   2   7      549.78      549.78     23.45 o   0.54667
  10   2   7      120.05      120.05     10.96 o   0.59927
  11   2   7      139.41      139.41     11.81 o   0.65292
  12   2   7      130.77      130.77     11.44 o   0.70738
 -12   3   7       17.23       17.23      4.15 o   0.79124
 -11   3   7       19.95       19.95      4.47 o   0.73587
 -10   3   7       16.08       16.08      4.01 o   0.68107
  -9   3   7      181.58      181.58     13.48 o   0.62698
  -8   3   7      203.28      203.28     14.26 o   0.57381
  -7   3   7       11.39       11.39      3.37 o   0.52184
  -6   3   7        5.09        5.09      2.26 o   0.47146
  -5   3   7      795.74      795.74     28.21 o   0.42324
  -4   3   7      631.83      631.83     25.14 o   0.37801
  -3   3   7     4103.46     4103.46     64.06 o   0.33697
  -2   3   7       15.57       15.57      3.95 o   0.30185
  -1   3   7      667.15      667.15     25.83 o   0.27492
   0   3   7      488.24      488.24     22.10 o   0.25874
   1   3   7     3962.05     3962.05     62.94 o   0.25537
   2   3   7       12.45       12.45      3.53 o   0.26530
   3   3   7      110.92      110.92     10.53 o   0.28715
   4   3   7     2311.93     2311.93     48.08 o   0.31848
   5   3   7       58.91       58.91      7.68 o   0.35680
   6   3   7       36.37       36.37      6.03 o   0.40010
   7   3   7      313.15      313.15     17.70 o   0.44694
   8   3   7       57.91       57.91      7.61 o   0.49633
   9   3   7        2.91        2.91      1.70 o   0.54756
  10   3   7       23.47       23.47      4.84 o   0.60017
  11   3   7       39.60       39.60      6.29 o   0.65383
  12   3   7      129.87      129.87     11.40 o   0.70829
 -12   4   7      165.76      165.76     12.87 o   0.79316
 -11   4   7        6.41        6.41      2.53 o   0.73801
 -10   4   7       44.13       44.13      6.64 o   0.68346
  -9   4   7      458.60      458.60     21.41 o   0.62966
  -8   4   7      486.78      486.78     22.06 o   0.57683
  -7   4   7      522.95      522.95     22.87 o   0.52525
  -6   4   7      198.28      198.28     14.08 o   0.47534
  -5   4   7      621.78      621.78     24.94 o   0.42768
  -4   4   7      129.55      129.55     11.38 o   0.38312
  -3   4   7       45.09       45.09      6.71 o   0.34285
  -2   4   7     2863.39     2863.39     53.51 o   0.30856
  -1   4   7      932.40      932.40     30.54 o   0.28246
   0   4   7      713.06      713.06     26.70 o   0.26693
   1   4   7     2363.87     2363.87     48.62 o   0.26387
   2   4   7       11.44       11.44      3.38 o   0.27368
   3   4   7      735.58      735.58     27.12 o   0.29509
   4   4   7       53.10       53.10      7.29 o   0.32581
   5   4   7      218.59      218.59     14.78 o   0.36350
   6   4   7       96.25       96.25      9.81 o   0.40622
   7   4   7      724.95      724.95     26.92 o   0.45255
   8   4   7      631.82      631.82     25.14 o   0.50148
   9   4   7        0.43        0.43      0.65 o   0.55233
  10   4   7       73.59       73.59      8.58 o   0.60462
  11   4   7      287.20      287.20     16.95 o   0.65799
  12   4   7       87.92       87.92      9.38 o   0.71221
 -12   5   7       24.71       24.71      4.97 o   0.79777
 -11   5   7       12.07       12.07      3.47 o   0.74303
 -10   5   7        3.62        3.62      1.90 o   0.68895
  -9   5   7       13.25       13.25      3.64 o   0.63570
  -8   5   7       56.68       56.68      7.53 o   0.58350
  -7   5   7      514.24      514.24     22.68 o   0.53267
  -6   5   7      143.27      143.27     11.97 o   0.48364
  -5   5   7        0.84        0.84      0.92 o   0.43701
  -4   5   7      901.82      901.82     30.03 o   0.39363
  -3   5   7      933.72      933.72     30.56 o   0.35471
  -2   5   7     1090.60     1090.60     33.02 o   0.32185
  -1   5   7       34.03       34.03      5.83 o   0.29709
   0   5   7        2.58        2.58      1.60 o   0.28256
   1   5   7       21.61       21.61      4.65 o   0.27985
   2   5   7     2123.00     2123.00     46.08 o   0.28931
   3   5   7     2245.51     2245.51     47.39 o   0.30981
   4   5   7      673.70      673.70     25.96 o   0.33936
   5   5   7        0.66        0.66      0.81 o   0.37583
   6   5   7      568.95      568.95     23.85 o   0.41741
   7   5   7      162.73      162.73     12.76 o   0.46273
   8   5   7       70.13       70.13      8.37 o   0.51079
   9   5   7      325.59      325.59     18.04 o   0.56089
  10   5   7        2.92        2.92      1.71 o   0.61253
  11   5   7      108.06      108.06     10.40 o   0.66535
  12   5   7       44.57       44.57      6.68 o   0.71909
 -12   6   7        0.55        0.55      0.74 o   0.80501
 -11   6   7      105.98      105.98     10.29 o   0.75087
 -10   6   7       37.90       37.90      6.16 o   0.69748
  -9   6   7       11.61       11.61      3.41 o   0.64501
  -8   6   7       80.77       80.77      8.99 o   0.59372
  -7   6   7      164.78      164.78     12.84 o   0.54395
  -6   6   7       49.48       49.48      7.03 o   0.49613
  -5   6   7      140.21      140.21     11.84 o   0.45091
  -4   6   7      127.07      127.07     11.27 o   0.40914
  -3   6   7       14.13       14.13      3.76 o   0.37198
  -2   6   7       34.10       34.10      5.84 o   0.34095
  -1   6   7      921.95      921.95     30.36 o   0.31785
   0   6   7     3720.45     3720.45     61.00 o   0.30448
   1   6   7     2132.35     2132.35     46.18 o   0.30215
   2   6   7      606.24      606.24     24.62 o   0.31109
   3   6   7        3.43        3.43      1.85 o   0.33040
   4   6   7     3560.99     3560.99     59.67 o   0.35840
   5   6   7      187.86      187.86     13.71 o   0.39324
   6   6   7        0.49        0.49      0.70 o   0.43328
   7   6   7      214.40      214.40     14.64 o   0.47721
   8   6   7      334.27      334.27     18.28 o   0.52404
   9   6   7      435.74      435.74     20.87 o   0.57308
  10   6   7      157.08      157.08     12.53 o   0.62379
  11   6   7        2.66        2.66      1.63 o   0.67581
  12   6   7      296.96      296.96     17.23 o   0.72885
 -12   7   7       23.23       23.23      4.82 o   0.81482
 -11   7   7       24.95       24.95      5.00 o   0.76145
 -10   7   7      174.76      174.76     13.22 o   0.70893
  -9   7   7       21.91       21.91      4.68 o   0.65745
  -8   7   7       13.14       13.14      3.63 o   0.60730
  -7   7   7      361.98      361.98     19.03 o   0.55883
  -6   7   7      365.09      365.09     19.11 o   0.51251
  -5   7   7      780.46      780.46     27.94 o   0.46898
  -4   7   7       35.74       35.74      5.98 o   0.42910
  -3   7   7      114.70      114.70     10.71 o   0.39396
  -2   7   7      578.23      578.23     24.05 o   0.36495
  -1   7   7     2408.77     2408.77     49.08 o   0.34362
   0   7   7      803.50      803.50     28.35 o   0.33145
   1   7   7     4555.71     4555.71     67.50 o   0.32947
   2   7   7      229.76      229.76     15.16 o   0.33784
   3   7   7     1338.83     1338.83     36.59 o   0.35585
   4   7   7      365.03      365.03     19.11 o   0.38213
   5   7   7       50.59       50.59      7.11 o   0.41511
   6   7   7       95.45       95.45      9.77 o   0.45333
   7   7   7      222.23      222.23     14.91 o   0.49559
   8   7   7      468.33      468.33     21.64 o   0.54093
   9   7   7       62.64       62.64      7.91 o   0.58865
  10   7   7       44.92       44.92      6.70 o   0.63821
  11   7   7      135.24      135.24     11.63 o   0.68922
  12   7   7      102.59      102.59     10.13 o   0.74137
 -12   8   7        0.45        0.45      0.67 o   0.82711
 -11   8   7      237.79      237.79     15.42 o   0.77465
 -10   8   7       12.66       12.66      3.56 o   0.72316
  -9   8   7        7.86        7.86      2.80 o   0.67285
  -8   8   7       40.95       40.95      6.40 o   0.62403
  -7   8   7       11.34       11.34      3.37 o   0.57705
  -6   8   7      207.27      207.27     14.40 o   0.53242
  -5   8   7       25.03       25.03      5.00 o   0.49077
  -4   8   7     1569.71     1569.71     39.62 o   0.45292
  -3   8   7       66.58       66.58      8.16 o   0.41991
  -2   8   7        5.90        5.90      2.43 o   0.39295
  -1   8   7     3094.48     3094.48     55.63 o   0.37336
   0   8   7     1987.60     1987.60     44.58 o   0.36234
   1   8   7        6.95        6.95      2.64 o   0.36067
   2   8   7       18.95       18.95      4.35 o   0.36848
   3   8   7       88.27       88.27      9.40 o   0.38519
   4   8   7      832.45      832.45     28.85 o   0.40972
   5   8   7     3536.46     3536.46     59.47 o   0.44076
   6   8   7      662.04      662.04     25.73 o   0.47705
   7   8   7       57.74       57.74      7.60 o   0.51747
   8   8   7        0.39        0.39      0.62 o   0.56114
   9   8   7      569.94      569.94     23.87 o   0.60736
  10   8   7       26.57       26.57      5.15 o   0.65559
  11   8   7       36.60       36.60      6.05 o   0.70541
  12   8   7        7.19        7.19      2.68 o   0.75651
 -12   9   7        0.81        0.81      0.90 o   0.84176
 -11   9   7       18.41       18.41      4.29 o   0.79034
 -10   9   7      229.40      229.40     15.15 o   0.74001
  -9   9   7        8.66        8.66      2.94 o   0.69102
  -8   9   7      240.03      240.03     15.49 o   0.64365
  -7   9   7      130.97      130.97     11.44 o   0.59830
  -6   9   7      390.03      390.03     19.75 o   0.55548
  -5   9   7      751.46      751.46     27.41 o   0.51579
  -4   9   7      258.54      258.54     16.08 o   0.48003
  -3   9   7     2160.51     2160.51     46.48 o   0.44913
  -2   9   7      204.58      204.58     14.30 o   0.42416
  -1   9   7       61.85       61.85      7.86 o   0.40621
   0   9   7     1919.70     1919.70     43.81 o   0.39624
   1   9   7      320.54      320.54     17.90 o   0.39484
   2   9   7       25.66       25.66      5.07 o   0.40212
   3   9   7     1898.58     1898.58     43.57 o   0.41761
   4   9   7      821.39      821.39     28.66 o   0.44046
   5   9   7     2198.46     2198.46     46.89 o   0.46958
   6   9   7      305.31      305.31     17.47 o   0.50390
   7   9   7      517.36      517.36     22.75 o   0.54242
   8   9   7      145.54      145.54     12.06 o   0.58432
   9   9   7        1.59        1.59      1.26 o   0.62892
  10   9   7      273.80      273.80     16.55 o   0.67569
  11   9   7       17.62       17.62      4.20 o   0.72420
  12   9   7      179.70      179.70     13.41 o   0.77414
 -12  10   7       81.98       81.98      9.05 o   0.85866
 -11  10   7       76.57       76.57      8.75 o   0.80838
 -10  10   7      173.13      173.13     13.16 o   0.75932
  -9  10   7      255.07      255.07     15.97 o   0.71172
  -8  10   7      110.01      110.01     10.49 o   0.66591
  -7  10   7      124.38      124.38     11.15 o   0.62228
  -6  10   7      185.11      185.11     13.61 o   0.58131
  -5  10   7       59.21       59.21      7.69 o   0.54361
  -4  10   7     1275.77     1275.77     35.72 o   0.50991
  -3  10   7     1213.50     1213.50     34.84 o   0.48104
  -2  10   7      489.40      489.40     22.12 o   0.45793
  -1  10   7      937.17      937.17     30.61 o   0.44147
   0  10   7      331.01      331.01     18.19 o   0.43243
   1  10   7      795.75      795.75     28.21 o   0.43128
   2  10   7      527.54      527.54     22.97 o   0.43807
   3  10   7     1438.40     1438.40     37.93 o   0.45245
   4  10   7     1660.45     1660.45     40.75 o   0.47373
   5  10   7        4.11        4.11      2.03 o   0.50103
   6  10   7      494.26      494.26     22.23 o   0.53342
   7  10   7      180.34      180.34     13.43 o   0.57004
   8  10   7       57.07       57.07      7.55 o   0.61013
   9  10   7       89.70       89.70      9.47 o   0.65305
  10  10   7       37.12       37.12      6.09 o   0.69828
  11  10   7      291.82      291.82     17.08 o   0.74540
  12  10   7        4.98        4.98      2.23 o   0.79406
 -12  11   7        3.08        3.08      1.76 o   0.87768
 -11  11   7       51.09       51.09      7.15 o   0.82862
 -10  11   7       42.21       42.21      6.50 o   0.78089
  -9  11   7        0.54        0.54      0.73 o   0.73477
  -8  11   7       18.04       18.04      4.25 o   0.69056
  -7  11   7       10.88       10.88      3.30 o   0.64867
  -6  11   7      147.81      147.81     12.16 o   0.60956
  -5  11   7       21.14       21.14      4.60 o   0.57381
  -4  11   7       47.90       47.90      6.92 o   0.54209
  -3  11   7      493.61      493.61     22.22 o   0.51513
  -2  11   7        2.44        2.44      1.56 o   0.49372
  -1  11   7     1013.40     1013.40     31.83 o   0.47861
   0  11   7      318.52      318.52     17.85 o   0.47040
   1  11   7      263.63      263.63     16.24 o   0.46945
   2  11   7     2492.26     2492.26     49.92 o   0.47580
   3  11   7       30.18       30.18      5.49 o   0.48918
   4  11   7      510.65      510.65     22.60 o   0.50903
   5  11   7       49.62       49.62      7.04 o   0.53463
   6  11   7       29.99       29.99      5.48 o   0.56519
   7  11   7      365.12      365.12     19.11 o   0.59997
   8  11   7       87.67       87.67      9.36 o   0.63826
   9  11   7       76.27       76.27      8.73 o   0.67948
  10  11   7      158.33      158.33     12.58 o   0.72313
  11  11   7       13.35       13.35      3.65 o   0.76880
  12  11   7       94.88       94.88      9.74 o   0.81613
 -12  12   7      182.53      182.53     13.51 o   0.89867
 -11  12   7      100.14      100.14     10.01 o   0.85089
 -10  12   7       41.45       41.45      6.44 o   0.80455
  -9  12   7        6.91        6.91      2.63 o   0.75993
  -8  12   7       27.85       27.85      5.28 o   0.71735
  -7  12   7       86.65       86.65      9.31 o   0.67719
  -6  12   7       20.20       20.20      4.49 o   0.63992
  -5  12   7      517.67      517.67     22.75 o   0.60605
  -4  12   7      520.77      520.77     22.82 o   0.57619
  -3  12   7       15.73       15.73      3.97 o   0.55100
  -2  12   7       18.58       18.58      4.31 o   0.53114
  -1  12   7       64.09       64.09      8.01 o   0.51722
   0  12   7      657.43      657.43     25.64 o   0.50974
   1  12   7        8.65        8.65      2.94 o   0.50896
   2  12   7      131.47      131.47     11.47 o   0.51493
   3  12   7      176.56      176.56     13.29 o   0.52742
   4  12   7        2.92        2.92      1.71 o   0.54597
   5  12   7      222.70      222.70     14.92 o   0.57001
   6  12   7      135.60      135.60     11.64 o   0.59886
   7  12   7       25.53       25.53      5.05 o   0.63186
   8  12   7       76.62       76.62      8.75 o   0.66841
   9  12   7        0.43        0.43      0.65 o   0.70795
  10  12   7      116.59      116.59     10.80 o   0.75002
  11  12   7       63.58       63.58      7.97 o   0.79420
  12  12   7        9.03        9.03      3.01 o   0.84017
 -12  13   7       25.54       25.54      5.05 o   0.92152
 -11  13   7        6.24        6.24      2.50 o   0.87504
 -10  13   7        0.15        0.15      0.38 o   0.83011
  -9  13   7      190.54      190.54     13.80 o   0.78701
  -8  13   7       10.37       10.37      3.22 o   0.74605
  -7  13   7        2.53        2.53      1.59 o   0.70760
  -6  13   7      260.04      260.04     16.13 o   0.67209
  -5  13   7       22.53       22.53      4.75 o   0.64001
  -4  13   7      373.93      373.93     19.34 o   0.61190
  -3  13   7       94.99       94.99      9.75 o   0.58833
  -2  13   7       37.46       37.46      6.12 o   0.56986
  -1  13   7        4.69        4.69      2.17 o   0.55700
   0  13   7       11.29       11.29      3.36 o   0.55015
   1  13   7      952.13      952.13     30.86 o   0.54953
   2  13   7      182.20      182.20     13.50 o   0.55516
   3  13   7      129.73      129.73     11.39 o   0.56685
   4  13   7      258.14      258.14     16.07 o   0.58425
   5  13   7        4.11        4.11      2.03 o   0.60685
   6  13   7      489.41      489.41     22.12 o   0.63411
   7  13   7      165.72      165.72     12.87 o   0.66545
   8  13   7      123.72      123.72     11.12 o   0.70032
   9  13   7      130.34      130.34     11.42 o   0.73823
  10  13   7        8.04        8.04      2.83 o   0.77873
  11  13   7       63.88       63.88      7.99 o   0.82143
  12  13   7       14.14       14.14      3.76 o   0.86602
 -12  14   7        8.33        8.33      2.89 o   0.94607
 -11  14   7        0.59        0.59      0.77 o   0.90092
 -10  14   7        8.40        8.40      2.90 o   0.85741
  -9  14   7        1.27        1.27      1.13 o   0.81582
  -8  14   7      161.66      161.66     12.71 o   0.77645
  -7  14   7       12.27       12.27      3.50 o   0.73965
  -6  14   7        4.43        4.43      2.10 o   0.70583
  -5  14   7       22.23       22.23      4.71 o   0.67543
  -4  14   7        0.08        0.08      0.28 o   0.64893
  -3  14   7       38.61       38.61      6.21 o   0.62684
  -2  14   7      411.52      411.52     20.29 o   0.60963
  -1  14   7       77.28       77.28      8.79 o   0.59772
   0  14   7        5.29        5.29      2.30 o   0.59143
   1  14   7        1.19        1.19      1.09 o   0.59094
   2  14   7      924.48      924.48     30.41 o   0.59627
   3  14   7       19.25       19.25      4.39 o   0.60725
   4  14   7      165.33      165.33     12.86 o   0.62361
   5  14   7        5.99        5.99      2.45 o   0.64491
   6  14   7       55.32       55.32      7.44 o   0.67070
   7  14   7      174.18      174.18     13.20 o   0.70048
   8  14   7        8.96        8.96      2.99 o   0.73376
   9  14   7      161.01      161.01     12.69 o   0.77009
  10  14   7      212.34      212.34     14.57 o   0.80906
  11  14   7       64.79       64.79      8.05 o   0.85031
  12  14   7       25.60       25.60      5.06 o   0.89351
 -12  15   7       16.31       16.31      4.04 o   0.97221
 -11  15   7        1.56        1.56      1.25 o   0.92839
 -10  15   7       23.32       23.32      4.83 o   0.88629
  -9  15   7      117.97      117.97     10.86 o   0.84618
  -8  15   7        6.11        6.11      2.47 o   0.80835
  -7  15   7      131.95      131.95     11.49 o   0.77314
  -6  15   7        0.34        0.34      0.58 o   0.74092
  -5  15   7       17.08       17.08      4.13 o   0.71209
  -4  15   7      613.53      613.53     24.77 o   0.68709
  -3  15   7       32.68       32.68      5.72 o   0.66635
  -2  15   7      712.20      712.20     26.69 o   0.65026
  -1  15   7       17.46       17.46      4.18 o   0.63919
   0  15   7      236.31      236.31     15.37 o   0.63339
   1  15   7      891.65      891.65     29.86 o   0.63302
   2  15   7        3.47        3.47      1.86 o   0.63808
   3  15   7      212.43      212.43     14.57 o   0.64844
   4  15   7        0.93        0.93      0.96 o   0.66386
   5  15   7      231.67      231.67     15.22 o   0.68399
   6  15   7       24.58       24.58      4.96 o   0.70843
   7  15   7       43.45       43.45      6.59 o   0.73676
   8  15   7      395.70      395.70     19.89 o   0.76854
   9  15   7       53.43       53.43      7.31 o   0.80336
  10  15   7        1.59        1.59      1.26 o   0.84085
  11  15   7       33.98       33.98      5.83 o   0.88067
  12  15   7       26.78       26.78      5.18 o   0.92251
 -12  16   7        4.53        4.53      2.13 o   0.99981
 -11  16   7        5.71        5.71      2.39 o   0.95730
 -10  16   7       70.05       70.05      8.37 o   0.91659
  -9  16   7       42.40       42.40      6.51 o   0.87793
  -8  16   7       48.87       48.87      6.99 o   0.84159
  -7  16   7       28.51       28.51      5.34 o   0.80789
  -6  16   7        3.78        3.78      1.94 o   0.77718
  -5  16   7        0.23        0.23      0.48 o   0.74982
  -4  16   7       13.29       13.29      3.64 o   0.72619
  -3  16   7       14.37       14.37      3.79 o   0.70667
  -2  16   7       43.24       43.24      6.58 o   0.69160
  -1  16   7      536.17      536.17     23.16 o   0.68128
   0  16   7       17.24       17.24      4.15 o   0.67592
   1  16   7        8.72        8.72      2.95 o   0.67565
   2  16   7       94.42       94.42      9.72 o   0.68047
   3  16   7       14.95       14.95      3.87 o   0.69027
   4  16   7      212.77      212.77     14.59 o   0.70484
   5  16   7        0.90        0.90      0.95 o   0.72391
   6  16   7       52.77       52.77      7.26 o   0.74712
   7  16   7      232.54      232.54     15.25 o   0.77410
   8  16   7       26.20       26.20      5.12 o   0.80447
   9  16   7       67.01       67.01      8.19 o   0.83786
  10  16   7        8.67        8.67      2.94 o   0.87393
  11  16   7       13.55       13.55      3.68 o   0.91237
  12  16   7      150.37      150.37     12.26 o   0.95287
 -12 -16   8       20.79       20.79      4.56 o   1.19992
 -11 -16   8       25.38       25.38      5.04 o   1.16296
 -10 -16   8        8.73        8.73      2.95 o   1.12786
  -9 -16   8       30.62       30.62      5.53 o   1.09477
  -8 -16   8        9.37        9.37      3.06 o   1.06391
  -7 -16   8       43.96       43.96      6.63 o   1.03546
  -6 -16   8        1.89        1.89      1.37 o   1.00963
  -5 -16   8        0.75        0.75      0.86 o   0.98663
  -4 -16   8      104.12      104.12     10.20 o   0.96666
  -3 -16   8       12.67       12.67      3.56 o   0.94990
  -2 -16   8      112.49      112.49     10.61 o   0.93653
  -1 -16   8        8.71        8.71      2.95 o   0.92670
   0 -16   8       35.61       35.61      5.97 o   0.92052
   1 -16   8       86.34       86.34      9.29 o   0.91807
   2 -16   8       46.17       46.17      6.80 o   0.91937
   3 -16   8      183.97      183.97     13.56 o   0.92441
   4 -16   8        1.65        1.65      1.29 o   0.93313
   5 -16   8       37.12       37.12      6.09 o   0.94543
   6 -16   8       45.43       45.43      6.74 o   0.96116
   7 -16   8        0.21        0.21      0.45 o   0.98017
   8 -16   8       11.31       11.31      3.36 o   1.00226
   9 -16   8       22.26       22.26      4.72 o   1.02725
  10 -16   8       20.17       20.17      4.49 o   1.05491
  11 -16   8       12.10       12.10      3.48 o   1.08506
  12 -16   8        0.52        0.52      0.72 o   1.11748
 -12 -15   8        6.07        6.07      2.46 o   1.16619
 -11 -15   8        8.51        8.51      2.92 o   1.12817
 -10 -15   8        3.90        3.90      1.97 o   1.09199
  -9 -15   8       15.81       15.81      3.98 o   1.05784
  -8 -15   8       33.06       33.06      5.75 o   1.02592
  -7 -15   8        0.95        0.95      0.98 o   0.99644
  -6 -15   8       21.59       21.59      4.65 o   0.96962
  -5 -15   8        1.58        1.58      1.26 o   0.94570
  -4 -15   8        8.91        8.91      2.98 o   0.92490
  -3 -15   8       32.67       32.67      5.72 o   0.90743
  -2 -15   8       38.49       38.49      6.20 o   0.89349
  -1 -15   8        9.83        9.83      3.13 o   0.88324
   0 -15   8       25.10       25.10      5.01 o   0.87681
   1 -15   8       64.46       64.46      8.03 o   0.87430
   2 -15   8       48.86       48.86      6.99 o   0.87573
   3 -15   8        0.42        0.42      0.65 o   0.88107
   4 -15   8       74.58       74.58      8.64 o   0.89028
   5 -15   8        4.17        4.17      2.04 o   0.90321
   6 -15   8       18.12       18.12      4.26 o   0.91973
   7 -15   8      111.22      111.22     10.55 o   0.93963
   8 -15   8       37.05       37.05      6.09 o   0.96271
   9 -15   8       51.81       51.81      7.20 o   0.98875
  10 -15   8        8.81        8.81      2.97 o   1.01751
  11 -15   8        0.70        0.70      0.84 o   1.04878
  12 -15   8        9.52        9.52      3.08 o   1.08234
 -12 -14   8        3.09        3.09      1.76 o   1.13334
 -11 -14   8       76.73       76.73      8.76 o   1.09423
 -10 -14   8        8.20        8.20      2.86 o   1.05694
  -9 -14   8        2.29        2.29      1.51 o   1.02167
  -8 -14   8       31.60       31.60      5.62 o   0.98863
  -7 -14   8       83.15       83.15      9.12 o   0.95806
  -6 -14   8      150.84      150.84     12.28 o   0.93019
  -5 -14   8      191.14      191.14     13.83 o   0.90529
  -4 -14   8       20.00       20.00      4.47 o   0.88359
  -3 -14   8       22.50       22.50      4.74 o   0.86535
  -2 -14   8       44.27       44.27      6.65 o   0.85078
  -1 -14   8        3.08        3.08      1.76 o   0.84007
   0 -14   8       11.48       11.48      3.39 o   0.83338
   1 -14   8        0.76        0.76      0.87 o   0.83080
   2 -14   8       60.75       60.75      7.79 o   0.83236
   3 -14   8       91.59       91.59      9.57 o   0.83805
   4 -14   8        0.17        0.17      0.41 o   0.84778
   5 -14   8      114.13      114.13     10.68 o   0.86142
   6 -14   8       33.56       33.56      5.79 o   0.87878
   7 -14   8       37.98       37.98      6.16 o   0.89964
   8 -14   8       28.97       28.97      5.38 o   0.92378
   9 -14   8       21.93       21.93      4.68 o   0.95094
  10 -14   8       16.21       16.21      4.03 o   0.98086
  11 -14   8       19.26       19.26      4.39 o   1.01332
  12 -14   8        4.49        4.49      2.12 o   1.04806
 -12 -13   8       26.06       26.06      5.11 o   1.10145
 -11 -13   8        1.92        1.92      1.39 o   1.06122
 -10 -13   8       22.86       22.86      4.78 o   1.02277
  -9 -13   8       62.65       62.65      7.91 o   0.98633
  -8 -13   8       88.57       88.57      9.41 o   0.95213
  -7 -13   8       63.83       63.83      7.99 o   0.92040
  -6 -13   8       26.83       26.83      5.18 o   0.89142
  -5 -13   8       21.24       21.24      4.61 o   0.86546
  -4 -13   8        2.53        2.53      1.59 o   0.84281
  -3 -13   8       69.59       69.59      8.34 o   0.82372
  -2 -13   8       10.07       10.07      3.17 o   0.80847
  -1 -13   8      327.61      327.61     18.10 o   0.79726
   0 -13   8       23.97       23.97      4.90 o   0.79027
   1 -13   8       22.45       22.45      4.74 o   0.78761
   2 -13   8        0.23        0.23      0.48 o   0.78932
   3 -13   8        2.00        2.00      1.42 o   0.79539
   4 -13   8       77.40       77.40      8.80 o   0.80570
   5 -13   8       35.94       35.94      6.00 o   0.82010
   6 -13   8       13.54       13.54      3.68 o   0.83838
   7 -13   8        3.89        3.89      1.97 o   0.86028
   8 -13   8        6.46        6.46      2.54 o   0.88555
   9 -13   8       34.77       34.77      5.90 o   0.91391
  10 -13   8        0.32        0.32      0.56 o   0.94506
  11 -13   8        6.03        6.03      2.45 o   0.97876
  12 -13   8        0.10        0.10      0.31 o   1.01474
 -12 -12   8        3.12        3.12      1.77 o   1.07062
 -11 -12   8       94.59       94.59      9.73 o   1.02923
 -10 -12   8       67.12       67.12      8.19 o   0.98960
  -9 -12   8       64.92       64.92      8.06 o   0.95194
  -8 -12   8       95.86       95.86      9.79 o   0.91651
  -7 -12   8       25.72       25.72      5.07 o   0.88356
  -6 -12   8      113.72      113.72     10.66 o   0.85339
  -5 -12   8       76.93       76.93      8.77 o   0.82631
  -4 -12   8        0.90        0.90      0.95 o   0.80261
  -3 -12   8       18.21       18.21      4.27 o   0.78261
  -2 -12   8       68.62       68.62      8.28 o   0.76661
  -1 -12   8      371.06      371.06     19.26 o   0.75485
   0 -12   8      131.28      131.28     11.46 o   0.74753
   1 -12   8       29.04       29.04      5.39 o   0.74479
   2 -12   8        3.13        3.13      1.77 o   0.74668
   3 -12   8       58.28       58.28      7.63 o   0.75315
   4 -12   8      112.28      112.28     10.60 o   0.76410
   5 -12   8       41.15       41.15      6.41 o   0.77934
   6 -12   8        0.33        0.33      0.58 o   0.79862
   7 -12   8        2.35        2.35      1.53 o   0.82165
   8 -12   8        0.94        0.94      0.97 o   0.84813
   9 -12   8       36.50       36.50      6.04 o   0.87775
  10 -12   8       53.12       53.12      7.29 o   0.91021
  11 -12   8       12.04       12.04      3.47 o   0.94520
  12 -12   8        1.32        1.32      1.15 o   0.98246
 -12 -11   8        8.03        8.03      2.83 o   1.04092
 -11 -11   8       17.84       17.84      4.22 o   0.99836
 -10 -11   8       57.33       57.33      7.57 o   0.95750
  -9 -11   8       44.41       44.41      6.66 o   0.91859
  -8 -11   8       10.45       10.45      3.23 o   0.88188
  -7 -11   8        4.85        4.85      2.20 o   0.84765
  -6 -11   8       34.12       34.12      5.84 o   0.81622
  -5 -11   8      214.11      214.11     14.63 o   0.78792
  -4 -11   8       23.13       23.13      4.81 o   0.76310
  -3 -11   8      336.47      336.47     18.34 o   0.74211
  -2 -11   8      397.66      397.66     19.94 o   0.72529
  -1 -11   8       44.66       44.66      6.68 o   0.71292
   0 -11   8        9.42        9.42      3.07 o   0.70524
   1 -11   8       35.91       35.91      5.99 o   0.70241
   2 -11   8        6.04        6.04      2.46 o   0.70448
   3 -11   8       17.34       17.34      4.16 o   0.71142
   4 -11   8       26.78       26.78      5.17 o   0.72307
   5 -11   8      213.65      213.65     14.62 o   0.73923
   6 -11   8       93.17       93.17      9.65 o   0.75959
   7 -11   8        0.49        0.49      0.70 o   0.78384
   8 -11   8       53.41       53.41      7.31 o   0.81162
   9 -11   8        8.32        8.32      2.88 o   0.84259
  10 -11   8       87.48       87.48      9.35 o   0.87641
  11 -11   8       13.41       13.41      3.66 o   0.91275
  12 -11   8       16.14       16.14      4.02 o   0.95134
 -12 -10   8        0.61        0.61      0.78 o   1.01248
 -11 -10   8        3.31        3.31      1.82 o   0.96871
 -10 -10   8        1.34        1.34      1.16 o   0.92661
  -9 -10   8       13.11       13.11      3.62 o   0.88640
  -8 -10   8       51.53       51.53      7.18 o   0.84836
  -7 -10   8        3.63        3.63      1.90 o   0.81279
  -6 -10   8      188.86      188.86     13.74 o   0.78002
  -5 -10   8      382.85      382.85     19.57 o   0.75043
  -4 -10   8      247.09      247.09     15.72 o   0.72440
  -3 -10   8      116.03      116.03     10.77 o   0.70233
  -2 -10   8      255.80      255.80     15.99 o   0.68460
  -1 -10   8      185.33      185.33     13.61 o   0.67156
   0 -10   8      316.59      316.59     17.79 o   0.66348
   1 -10   8       14.19       14.19      3.77 o   0.66055
   2 -10   8      297.63      297.63     17.25 o   0.66283
   3 -10   8       52.48       52.48      7.24 o   0.67028
   4 -10   8      168.00      168.00     12.96 o   0.68271
   5 -10   8      154.02      154.02     12.41 o   0.69987
   6 -10   8      154.72      154.72     12.44 o   0.72142
   7 -10   8       91.61       91.61      9.57 o   0.74698
   8 -10   8        1.72        1.72      1.31 o   0.77615
   9 -10   8       75.06       75.06      8.66 o   0.80854
  10 -10   8        5.42        5.42      2.33 o   0.84379
  11 -10   8       59.39       59.39      7.71 o   0.88154
  12 -10   8       33.83       33.83      5.82 o   0.92150
 -12  -9   8        9.85        9.85      3.14 o   0.98538
 -11  -9   8        7.92        7.92      2.81 o   0.94041
 -10  -9   8        7.11        7.11      2.67 o   0.89704
  -9  -9   8        0.88        0.88      0.94 o   0.85551
  -8  -9   8        4.37        4.37      2.09 o   0.81609
  -7  -9   8        8.42        8.42      2.90 o   0.77911
  -6  -9   8       54.57       54.57      7.39 o   0.74493
  -5  -9   8       14.03       14.03      3.75 o   0.71396
  -4  -9   8       14.69       14.69      3.83 o   0.68663
  -3  -9   8      172.60      172.60     13.14 o   0.66338
  -2  -9   8       64.62       64.62      8.04 o   0.64466
  -1  -9   8       31.27       31.27      5.59 o   0.63088
   0  -9   8      113.44      113.44     10.65 o   0.62236
   1  -9   8      135.85      135.85     11.66 o   0.61932
   2  -9   8      506.73      506.73     22.51 o   0.62184
   3  -9   8        1.23        1.23      1.11 o   0.62985
   4  -9   8      236.40      236.40     15.38 o   0.64315
   5  -9   8      420.38      420.38     20.50 o   0.66142
   6  -9   8        1.03        1.03      1.02 o   0.68426
   7  -9   8      163.74      163.74     12.80 o   0.71122
   8  -9   8       17.52       17.52      4.19 o   0.74187
   9  -9   8      142.79      142.79     11.95 o   0.77577
  10  -9   8       51.19       51.19      7.15 o   0.81250
  11  -9   8        7.71        7.71      2.78 o   0.85170
  12  -9   8      162.52      162.52     12.75 o   0.89305
 -12  -8   8       52.61       52.61      7.25 o   0.95975
 -11  -8   8       59.90       59.90      7.74 o   0.91358
 -10  -8   8       70.53       70.53      8.40 o   0.86893
  -9  -8   8       80.54       80.54      8.97 o   0.82605
  -8  -8   8       25.95       25.95      5.09 o   0.78522
  -7  -8   8      160.50      160.50     12.67 o   0.74678
  -6  -8   8       23.56       23.56      4.85 o   0.71113
  -5  -8   8      249.26      249.26     15.79 o   0.67869
  -4  -8   8      270.12      270.12     16.44 o   0.64996
  -3  -8   8       10.96       10.96      3.31 o   0.62543
  -2  -8   8      354.55      354.55     18.83 o   0.60563
  -1  -8   8      300.81      300.81     17.34 o   0.59103
   0  -8   8      651.37      651.37     25.52 o   0.58201
   1  -8   8      688.70      688.70     26.24 o   0.57885
   2  -8   8        0.83        0.83      0.91 o   0.58164
   3  -8   8      436.71      436.71     20.90 o   0.59028
   4  -8   8        1.47        1.47      1.21 o   0.60454
   5  -8   8      326.47      326.47     18.07 o   0.62402
   6  -8   8      161.13      161.13     12.69 o   0.64826
   7  -8   8       22.83       22.83      4.78 o   0.67674
   8  -8   8       76.55       76.55      8.75 o   0.70896
   9  -8   8        7.95        7.95      2.82 o   0.74442
  10  -8   8      107.62      107.62     10.37 o   0.78269
  11  -8   8      115.66      115.66     10.75 o   0.82338
  12  -8   8        1.54        1.54      1.24 o   0.86614
 -12  -7   8        2.25        2.25      1.50 o   0.93571
 -11  -7   8       62.49       62.49      7.91 o   0.88835
 -10  -7   8        1.88        1.88      1.37 o   0.84243
  -9  -7   8       72.76       72.76      8.53 o   0.79818
  -8  -7   8        1.88        1.88      1.37 o   0.75592
  -7  -7   8      269.85      269.85     16.43 o   0.71599
  -6  -7   8      526.61      526.61     22.95 o   0.67879
  -5  -7   8       36.77       36.77      6.06 o   0.64481
  -4  -7   8      703.38      703.38     26.52 o   0.61458
  -3  -7   8      513.91      513.91     22.67 o   0.58867
  -2  -7   8        0.51        0.51      0.72 o   0.56768
  -1  -7   8       70.12       70.12      8.37 o   0.55217
   0  -7   8       20.11       20.11      4.48 o   0.54261
   1  -7   8     1908.17     1908.17     43.68 o   0.53932
   2  -7   8      846.09      846.09     29.09 o   0.54240
   3  -7   8       23.04       23.04      4.80 o   0.55176
   4  -7   8      343.81      343.81     18.54 o   0.56708
   5  -7   8        8.96        8.96      2.99 o   0.58789
   6  -7   8      151.24      151.24     12.30 o   0.61364
   7  -7   8      176.77      176.77     13.30 o   0.64374
   8  -7   8        1.20        1.20      1.09 o   0.67760
   9  -7   8      255.96      255.96     16.00 o   0.71470
  10  -7   8       74.23       74.23      8.62 o   0.75455
  11  -7   8      133.46      133.46     11.55 o   0.79674
  12  -7   8      141.30      141.30     11.89 o   0.84092
 -12  -6   8       27.27       27.27      5.22 o   0.91338
 -11  -6   8       33.02       33.02      5.75 o   0.86486
 -10  -6   8      184.41      184.41     13.58 o   0.81768
  -9  -6   8        9.08        9.08      3.01 o   0.77209
  -8  -6   8      430.32      430.32     20.74 o   0.72839
  -7  -6   8       13.74       13.74      3.71 o   0.68693
  -6  -6   8      107.94      107.94     10.39 o   0.64815
  -5  -6   8      667.42      667.42     25.83 o   0.61256
  -4  -6   8      175.79      175.79     13.26 o   0.58074
  -3  -6   8      292.97      292.97     17.12 o   0.55335
  -2  -6   8      180.91      180.91     13.45 o   0.53106
  -1  -6   8       29.40       29.40      5.42 o   0.51455
   0  -6   8     1434.49     1434.49     37.87 o   0.50438
   1  -6   8       37.46       37.46      6.12 o   0.50094
   2  -6   8     1010.27     1010.27     31.78 o   0.50436
   3  -6   8      145.81      145.81     12.08 o   0.51451
   4  -6   8      105.87      105.87     10.29 o   0.53100
   5  -6   8       28.27       28.27      5.32 o   0.55327
   6  -6   8      132.69      132.69     11.52 o   0.58065
   7  -6   8      137.43      137.43     11.72 o   0.61246
   8  -6   8       42.39       42.39      6.51 o   0.64804
   9  -6   8      309.76      309.76     17.60 o   0.68681
  10  -6   8       64.48       64.48      8.03 o   0.72826
  11  -6   8       31.61       31.61      5.62 o   0.77196
  12  -6   8        9.94        9.94      3.15 o   0.81754
 -12  -5   8       68.69       68.69      8.29 o   0.89289
 -11  -5   8        1.22        1.22      1.10 o   0.84325
 -10  -5   8       37.67       37.67      6.14 o   0.79486
  -9  -5   8      175.72      175.72     13.26 o   0.74795
  -8  -5   8        8.09        8.09      2.84 o   0.70282
  -7  -5   8      192.99      192.99     13.89 o   0.65984
  -6  -5   8      100.30      100.30     10.02 o   0.61945
  -5  -5   8       89.44       89.44      9.46 o   0.58220
  -4  -5   8      456.41      456.41     21.36 o   0.54872
  -3  -5   8      253.65      253.65     15.93 o   0.51974
  -2  -5   8      283.05      283.05     16.82 o   0.49605
  -1  -5   8       64.28       64.28      8.02 o   0.47844
   0  -5   8      655.25      655.25     25.60 o   0.46760
   1  -5   8     2466.08     2466.08     49.66 o   0.46399
   2  -5   8     1795.83     1795.83     42.38 o   0.46780
   3  -5   8     1038.36     1038.36     32.22 o   0.47884
   4  -5   8      453.44      453.44     21.29 o   0.49662
   5  -5   8       97.24       97.24      9.86 o   0.52046
   6  -5   8     1035.48     1035.48     32.18 o   0.54958
   7  -5   8       15.40       15.40      3.92 o   0.58317
   8  -5   8     1117.40     1117.40     33.43 o   0.62052
   9  -5   8        2.10        2.10      1.45 o   0.66099
  10  -5   8       80.77       80.77      8.99 o   0.70403
  11  -5   8        3.24        3.24      1.80 o   0.74921
  12  -5   8        7.04        7.04      2.65 o   0.79617
 -12  -4   8        3.95        3.95      1.99 o   0.87437
 -11  -4   8       55.16       55.16      7.43 o   0.82368
 -10  -4   8       14.35       14.35      3.79 o   0.77413
  -9  -4   8        9.34        9.34      3.06 o   0.72596
  -8  -4   8      101.62      101.62     10.08 o   0.67945
  -7  -4   8        2.91        2.91      1.71 o   0.63497
  -6  -4   8     1018.13     1018.13     31.91 o   0.59298
  -5  -4   8        3.33        3.33      1.83 o   0.55404
  -4  -4   8      134.85      134.85     11.61 o   0.51885
  -3  -4   8     1756.87     1756.87     41.92 o   0.48820
  -2  -4   8       62.17       62.17      7.88 o   0.46302
  -1  -4   8      304.50      304.50     17.45 o   0.44422
   0  -4   8      105.76      105.76     10.28 o   0.43264
   1  -4   8       70.56       70.56      8.40 o   0.42887
   2  -4   8       91.80       91.80      9.58 o   0.43310
   3  -4   8     2131.42     2131.42     46.17 o   0.44512
   4  -4   8       48.38       48.38      6.96 o   0.46431
   5  -4   8      236.65      236.65     15.38 o   0.48984
   6  -4   8       21.24       21.24      4.61 o   0.52076
   7  -4   8      216.68      216.68     14.72 o   0.55620
   8  -4   8       15.93       15.93      3.99 o   0.59533
   9  -4   8        4.12        4.12      2.03 o   0.63748
  10  -4   8      140.54      140.54     11.85 o   0.68209
  11  -4   8        4.76        4.76      2.18 o   0.72870
  12  -4   8       16.90       16.90      4.11 o   0.77696
 -12  -3   8        8.57        8.57      2.93 o   0.85795
 -11  -3   8       29.46       29.46      5.43 o   0.80630
 -10  -3   8       42.34       42.34      6.51 o   0.75568
  -9  -3   8       37.52       37.52      6.13 o   0.70632
  -8  -3   8      204.49      204.49     14.30 o   0.65850
  -7  -3   8      608.96      608.96     24.68 o   0.61259
  -6  -3   8       25.90       25.90      5.09 o   0.56904
  -5  -3   8     1009.51     1009.51     31.77 o   0.52844
  -4  -3   8       59.85       59.85      7.74 o   0.49152
  -3  -3   8      223.57      223.57     14.95 o   0.45917
  -2  -3   8     1628.56     1628.56     40.36 o   0.43242
  -1  -3   8     1656.95     1656.95     40.71 o   0.41236
   0  -3   8     2368.48     2368.48     48.67 o   0.39999
   1  -3   8        2.89        2.89      1.70 o   0.39604
   2  -3   8      178.55      178.55     13.36 o   0.40075
   3  -3   8      214.92      214.92     14.66 o   0.41383
   4  -3   8       20.84       20.84      4.57 o   0.43453
   5  -3   8     1245.14     1245.14     35.29 o   0.46182
   6  -3   8      332.09      332.09     18.22 o   0.49461
   7  -3   8        3.59        3.59      1.89 o   0.53188
   8  -3   8      272.68      272.68     16.51 o   0.57277
   9  -3   8      402.82      402.82     20.07 o   0.61655
  10  -3   8       27.01       27.01      5.20 o   0.66265
  11  -3   8       41.34       41.34      6.43 o   0.71061
  12  -3   8       60.33       60.33      7.77 o   0.76010
 -12  -2   8        9.57        9.57      3.09 o   0.84375
 -11  -2   8      186.54      186.54     13.66 o   0.79124
 -10  -2   8       10.57       10.57      3.25 o   0.73966
  -9  -2   8       20.95       20.95      4.58 o   0.68923
  -8  -2   8       52.40       52.40      7.24 o   0.64022
  -7  -2   8       36.26       36.26      6.02 o   0.59298
  -6  -2   8      491.89      491.89     22.18 o   0.54797
  -5  -2   8       75.78       75.78      8.71 o   0.50578
  -4  -2   8       63.99       63.99      8.00 o   0.46719
  -3  -2   8       12.95       12.95      3.60 o   0.43315
  -2  -2   8        3.86        3.86      1.96 o   0.40481
  -1  -2   8     2104.42     2104.42     45.87 o   0.38344
   0  -2   8        7.54        7.54      2.75 o   0.37025
   1  -2   8      907.07      907.07     30.12 o   0.36612
   2  -2   8      285.30      285.30     16.89 o   0.37135
   3  -2   8      371.84      371.84     19.28 o   0.38557
   4  -2   8      693.62      693.62     26.34 o   0.40783
   5  -2   8      155.61      155.61     12.47 o   0.43691
   6  -2   8      504.17      504.17     22.45 o   0.47155
   7  -2   8      223.67      223.67     14.96 o   0.51062
   8  -2   8      139.85      139.85     11.83 o   0.55317
   9  -2   8      501.82      501.82     22.40 o   0.59847
  10  -2   8        0.49        0.49      0.70 o   0.64595
  11  -2   8      155.90      155.90     12.49 o   0.69514
  12  -2   8       11.02       11.02      3.32 o   0.74572
 -12  -1   8       14.13       14.13      3.76 o   0.83188
 -11  -1   8       26.44       26.44      5.14 o   0.77864
 -10  -1   8        8.65        8.65      2.94 o   0.72624
  -9  -1   8       10.00       10.00      3.16 o   0.67488
  -8  -1   8       92.28       92.28      9.61 o   0.62483
  -7  -1   8      148.61      148.61     12.19 o   0.57642
  -6  -1   8       26.66       26.66      5.16 o   0.53011
  -5  -1   8       15.70       15.70      3.96 o   0.48649
  -4  -1   8      749.08      749.08     27.37 o   0.44634
  -3  -1   8     2333.51     2333.51     48.31 o   0.41071
  -2  -1   8       42.22       42.22      6.50 o   0.38084
  -1  -1   8      724.04      724.04     26.91 o   0.35819
   0  -1   8     2868.00     2868.00     53.55 o   0.34418
   1  -1   8       14.62       14.62      3.82 o   0.33989
   2  -1   8     1225.05     1225.05     35.00 o   0.34567
   3  -1   8      110.07      110.07     10.49 o   0.36105
   4  -1   8      574.09      574.09     23.96 o   0.38487
   5  -1   8     2076.76     2076.76     45.57 o   0.41568
   6  -1   8       36.42       36.42      6.03 o   0.45207
   7  -1   8     1704.94     1704.94     41.29 o   0.49279
   8  -1   8      690.56      690.56     26.28 o   0.53686
   9  -1   8       14.65       14.65      3.83 o   0.58352
  10  -1   8      227.94      227.94     15.10 o   0.63219
  11  -1   8       34.88       34.88      5.91 o   0.68246
  12  -1   8       91.24       91.24      9.55 o   0.73398
 -12   0   8        2.30        2.30      1.52 o   0.82245
 -11   0   8        0.25        0.25      0.50 o   0.76862
 -10   0   8       54.76       54.76      7.40 o   0.71556
  -9   0   8      153.93      153.93     12.41 o   0.66346
  -8   0   8       14.36       14.36      3.79 o   0.61256
  -7   0   8      349.61      349.61     18.70 o   0.56319
  -6   0   8      552.32      552.32     23.50 o   0.51579
  -5   0   8       20.46       20.46      4.52 o   0.47096
  -4   0   8      292.54      292.54     17.10 o   0.42949
  -3   0   8     1197.39     1197.39     34.60 o   0.39246
  -2   0   8     1970.19     1970.19     44.39 o   0.36123
  -1   0   8      477.17      477.17     21.84 o   0.33742
   0   0   8       19.36       19.36      4.40 o   0.32267
   1   0   8       57.61       57.61      7.59 o   0.31825
   2   0   8     2480.40     2480.40     49.80 o   0.32458
   3   0   8      888.00      888.00     29.80 o   0.34107
   4   0   8       11.34       11.34      3.37 o   0.36633
   5   0   8     1702.12     1702.12     41.26 o   0.39872
   6   0   8      777.05      777.05     27.88 o   0.43664
   7   0   8        0.34        0.34      0.59 o   0.47878
   8   0   8     1356.25     1356.25     36.83 o   0.52413
   9   0   8       29.04       29.04      5.39 o   0.57192
  10   0   8      106.97      106.97     10.34 o   0.62159
  11   0   8      119.84      119.84     10.95 o   0.67273
  12   0   8       70.97       70.97      8.42 o   0.72501
 -12   1   8       19.56       19.56      4.42 o   0.81554
 -11   1   8      226.77      226.77     15.06 o   0.76129
 -10   1   8       47.96       47.96      6.93 o   0.70775
  -9   1   8      409.82      409.82     20.24 o   0.65511
  -8   1   8      554.48      554.48     23.55 o   0.60360
  -7   1   8       28.23       28.23      5.31 o   0.55352
  -6   1   8      176.88      176.88     13.30 o   0.50532
  -5   1   8      171.12      171.12     13.08 o   0.45958
  -4   1   8     1788.16     1788.16     42.29 o   0.41711
  -3   1   8     1117.27     1117.27     33.43 o   0.37900
  -2   1   8      613.11      613.11     24.76 o   0.34672
  -1   1   8     2508.86     2508.86     50.09 o   0.32200
   0   1   8       50.33       50.33      7.09 o   0.30668
   1   1   8      371.50      371.50     19.27 o   0.30220
   2   1   8     3364.91     3364.91     58.01 o   0.30903
   3   1   8     2476.92     2476.92     49.77 o   0.32646
   4   1   8      950.01      950.01     30.82 o   0.35292
   5   1   8      333.51      333.51     18.26 o   0.38657
   6   1   8      102.88      102.88     10.14 o   0.42570
   7   1   8     2230.75     2230.75     47.23 o   0.46894
   8   1   8      268.49      268.49     16.39 o   0.51525
   9   1   8      408.06      408.06     20.20 o   0.56389
  10   1   8      215.78      215.78     14.69 o   0.61430
  11   1   8       88.47       88.47      9.41 o   0.66607
  12   1   8      433.97      433.97     20.83 o   0.71892
 -12   2   8       44.94       44.94      6.70 o   0.81121
 -11   2   8       68.57       68.57      8.28 o   0.75672
 -10   2   8     1055.79     1055.79     32.49 o   0.70291
  -9   2   8      149.31      149.31     12.22 o   0.64996
  -8   2   8      200.63      200.63     14.16 o   0.59809
  -7   2   8       60.14       60.14      7.76 o   0.54761
  -6   2   8       56.16       56.16      7.49 o   0.49894
  -5   2   8       82.34       82.34      9.07 o   0.45267
  -4   2   8        0.11        0.11      0.34 o   0.40961
  -3   2   8     1585.97     1585.97     39.82 o   0.37088
  -2   2   8      625.59      625.59     25.01 o   0.33797
  -1   2   8      330.58      330.58     18.18 o   0.31272
   0   2   8     1860.40     1860.40     43.13 o   0.29711
   1   2   8      611.43      611.43     24.73 o   0.29266
   2   2   8     5763.61     5763.61     75.92 o   0.29988
   3   2   8      778.35      778.35     27.90 o   0.31798
   4   2   8      810.69      810.69     28.47 o   0.34525
   5   2   8      763.72      763.72     27.64 o   0.37971
   6   2   8        6.41        6.41      2.53 o   0.41960
   7   2   8      631.48      631.48     25.13 o   0.46352
   8   2   8        9.62        9.62      3.10 o   0.51043
   9   2   8       99.99       99.99     10.00 o   0.55958
  10   2   8      413.15      413.15     20.33 o   0.61043
  11   2   8        0.37        0.37      0.61 o   0.66259
  12   2   8      148.40      148.40     12.18 o   0.71576
 -12   3   8      264.39      264.39     16.26 o   0.80951
 -11   3   8      138.41      138.41     11.76 o   0.75496
 -10   3   8       95.44       95.44      9.77 o   0.70110
  -9   3   8      270.63      270.63     16.45 o   0.64808
  -8   3   8      165.59      165.59     12.87 o   0.59613
  -7   3   8      340.21      340.21     18.44 o   0.54556
  -6   3   8      292.13      292.13     17.09 o   0.49680
  -5   3   8      267.34      267.34     16.35 o   0.45043
  -4   3   8     2752.22     2752.22     52.46 o   0.40726
  -3   3   8      590.07      590.07     24.29 o   0.36842
  -2   3   8      555.66      555.66     23.57 o   0.33543
  -1   3   8     3404.76     3404.76     58.35 o   0.31015
   0   3   8       11.19       11.19      3.34 o   0.29457
   1   3   8     3319.13     3319.13     57.61 o   0.29027
   2   3   8      247.62      247.62     15.74 o   0.29772
   3   3   8      482.24      482.24     21.96 o   0.31611
   4   3   8     2342.39     2342.39     48.40 o   0.34368
   5   3   8      199.55      199.55     14.13 o   0.37842
   6   3   8     2921.80     2921.80     54.05 o   0.41856
   7   3   8      191.00      191.00     13.82 o   0.46270
   8   3   8      463.59      463.59     21.53 o   0.50979
   9   3   8       14.12       14.12      3.76 o   0.55909
  10   3   8       86.69       86.69      9.31 o   0.61006
  11   3   8       70.01       70.01      8.37 o   0.66233
  12   3   8       13.84       13.84      3.72 o   0.71560
 -12   4   8      102.09      102.09     10.10 o   0.81045
 -11   4   8       98.58       98.58      9.93 o   0.75604
 -10   4   8       83.83       83.83      9.16 o   0.70233
  -9   4   8       34.88       34.88      5.91 o   0.64949
  -8   4   8      634.98      634.98     25.20 o   0.59776
  -7   4   8        0.07        0.07      0.26 o   0.54744
  -6   4   8     2257.76     2257.76     47.52 o   0.49896
  -5   4   8      845.67      845.67     29.08 o   0.45292
  -4   4   8      434.64      434.64     20.85 o   0.41015
  -3   4   8     1229.51     1229.51     35.06 o   0.37175
  -2   4   8       24.35       24.35      4.93 o   0.33924
  -1   4   8      452.84      452.84     21.28 o   0.31443
   0   4   8     1278.29     1278.29     35.75 o   0.29925
   1   4   8      156.55      156.55     12.51 o   0.29520
   2   4   8     1782.15     1782.15     42.22 o   0.30271
   3   4   8       13.78       13.78      3.71 o   0.32097
   4   4   8     1564.81     1564.81     39.56 o   0.34830
   5   4   8     1509.96     1509.96     38.86 o   0.38276
   6   4   8       86.85       86.85      9.32 o   0.42262
   7   4   8      645.31      645.31     25.40 o   0.46648
   8   4   8      530.05      530.05     23.02 o   0.51332
   9   4   8      716.46      716.46     26.77 o   0.56241
  10   4   8      367.26      367.26     19.16 o   0.61319
  11   4   8       14.95       14.95      3.87 o   0.66529
  12   4   8      108.79      108.79     10.43 o   0.71841
 -12   5   8        4.60        4.60      2.14 o   0.81402
 -11   5   8       52.61       52.61      7.25 o   0.75994
 -10   5   8       10.22       10.22      3.20 o   0.70660
  -9   5   8       45.42       45.42      6.74 o   0.65418
  -8   5   8       34.22       34.22      5.85 o   0.60294
  -7   5   8      688.73      688.73     26.24 o   0.55319
  -6   5   8      179.91      179.91     13.41 o   0.50537
  -5   5   8      304.63      304.63     17.45 o   0.46008
  -4   5   8      401.91      401.91     20.05 o   0.41816
  -3   5   8      639.50      639.50     25.29 o   0.38072
  -2   5   8       30.04       30.04      5.48 o   0.34919
  -1   5   8     2118.14     2118.14     46.02 o   0.32531
   0   5   8       11.22       11.22      3.35 o   0.31083
   1   5   8      102.56      102.56     10.13 o   0.30710
   2   5   8      569.41      569.41     23.86 o   0.31449
   3   5   8      925.51      925.51     30.42 o   0.33226
   4   5   8       84.81       84.81      9.21 o   0.35888
   5   5   8      233.24      233.24     15.27 o   0.39255
   6   5   8      232.10      232.10     15.23 o   0.43162
   7   5   8      125.75      125.75     11.21 o   0.47476
   8   5   8       94.85       94.85      9.74 o   0.52096
   9   5   8       74.74       74.74      8.65 o   0.56948
  10   5   8      174.15      174.15     13.20 o   0.61977
  11   5   8       12.25       12.25      3.50 o   0.67144
  12   5   8       24.97       24.97      5.00 o   0.72418
 -12   6   8      137.31      137.31     11.72 o   0.82020
 -11   6   8      143.21      143.21     11.97 o   0.76661
 -10   6   8        4.07        4.07      2.02 o   0.71385
  -9   6   8       77.59       77.59      8.81 o   0.66209
  -8   6   8       23.17       23.17      4.81 o   0.61159
  -7   6   8      415.91      415.91     20.39 o   0.56269
  -6   6   8      278.39      278.39     16.69 o   0.51586
  -5   6   8       68.71       68.71      8.29 o   0.47170
  -4   6   8      401.49      401.49     20.04 o   0.43103
  -3   6   8       22.04       22.04      4.69 o   0.39494
  -2   6   8     2582.32     2582.32     50.82 o   0.36479
  -1   6   8      620.95      620.95     24.92 o   0.34215
   0   6   8       15.14       15.14      3.89 o   0.32857
   1   6   8      584.25      584.25     24.17 o   0.32520
   2   6   8      201.91      201.91     14.21 o   0.33235
   3   6   8        7.46        7.46      2.73 o   0.34937
   4   6   8      731.95      731.95     27.05 o   0.37491
   5   6   8       85.54       85.54      9.25 o   0.40739
   6   6   8        6.66        6.66      2.58 o   0.44527
   7   6   8      145.78      145.78     12.07 o   0.48732
   8   6   8      710.29      710.29     26.65 o   0.53253
   9   6   8     1535.60     1535.60     39.19 o   0.58017
  10   6   8        6.54        6.54      2.56 o   0.62969
  11   6   8       36.26       36.26      6.02 o   0.68068
  12   6   8       52.72       52.72      7.26 o   0.73283
 -12   7   8        1.91        1.91      1.38 o   0.82891
 -11   7   8      134.38      134.38     11.59 o   0.77600
 -10   7   8        1.27        1.27      1.13 o   0.72398
  -9   7   8       35.03       35.03      5.92 o   0.67308
  -8   7   8       16.45       16.45      4.06 o   0.62356
[truncated: 500,619 more chars]
